# Supplementary material for: Immunosuppressive immune microenvironment landscapes in VISTA-high gastric cancer
Source: Br J Cancer. 2026 Jan 26;134(7):1066–79. doi: 10.1038/s41416-025-03290-0 (PMC12996324; doi:10.1038/s41416-025-03290-0)
Supplement: Supplementary file 2 — Supplementary Tables [file 41416_2025_3290_MOESM2_ESM.xlsx]

## Sheet: Table S1
Table S1. Details of antibodies used for multiple immunohistochemistry.
Antibodies	Source	Identifier	Clone	Host species	Dilutions
Mouse monoclonal CD8a	Cell Signaling Technology	CST70306	C8/144B	human	1:200
Rabbit monoclonal LAG-3	Cell Signaling Technology	CST15372	D2G4O	human	1:100
Rabbit monoclonal TIM-3	Cell Signaling Technology	CST45208	D5D5R	human	1:200
Rabbit monoclonal TIGIT	Cell Signaling Technology	CST99567	E5Y1W	human	1:100
Rabbit monoclonal PD-1	Cell Signaling Technology	CST86163	D4W2J	human	1:100
Mouse monoclonal PanCK	Sigma	C2562	C-11+PCK-26+CY-90+KS-1A3+M20+A53-B/A2	human	1:4000
Rabbit monoclonal CTLA-4	Abcam	ab237712	CAL49	human	1:100
Rabbit monoclonal CD4	Biolynx	BX22300130	RR613	human	1:2000
Purified anti-human FoxP3	Biolynx	BX50188	BP6166	human	1:100
Rabbit monoclonal PD-L1	Cell Signaling Technology	CST13684	E1L3N	human	1:200
Rabbit monoclonal VISTA	Cell Signaling Technology	CST64953	D1L2G	human	1:200
Rabbit monoclonal STING	Cell Signaling Technology	CST13647	D2P2F	human	1:800
Mouse monoclonal CD68	Cell Signaling Technology	CST76437	D4B9C	human	1:1000
Rabbit monoclonal CD86	Cell Signaling Technology	CST91882	E2G8P	human	1:200
Rabbit monoclonal CD163	Cell Signaling Technology	CST93498	D6U1J	human	1:200
Mouse monoclonal CD66b	Gene Tex	GTX19779	80H3	human	1:500
Rabbit polyclonal α-SMA	Abcam	ab5694	\	human	1:300
Rabbit monoclonal FAP-α	Abcam	ab207178	EPR20021	human	1:200
Rabbit monoclonal CD54	Cell Signaling Technology	CST67836	E3Q9N	human	1:1000

## Sheet: Table S2
Table S2. The clinicopathological features between VISTA-high group and VISTA-low group based on Tumor regions.
Characteristic	All	High Group	Low Group	P value
	N=172	N=52	N=120
Age				0.571
median, IQR	62.00 [53.00, 69.00]	62.00 [53.75, 70.25]	62.50 [52.75, 68.00]
Gender				0.643
Male	130 (75.6%)	41 (78.8%)	89 (74.2%)
Female	42 (24.4%)	11 (21.2%)	31 (25.8%)
ECOG PS				0.815
0	73 (42.4%)	20 (38.5%)	53 (44.2%)
1	87 (50.6%)	29 (55.8%)	58 (48.3%)
2	3 (1.7%)	1 (1.9%)	2 (1.7%)
3	2 (1.2%)	0 (0.0%)	2 (1.7%)
Unknown	7 (4.1%)	2 (3.8%)	5 (4.2%)
Location				1
GEJ	58 (33.7%)	18 (34.6%)	40 (33.3%)
non-GEJ	114 (66.3%)	34 (65.4%)	80 (66.7%)
Differentiation				0.529
Moderate	57 (33.1%)	21 (40.4%)	36 (30.0%)
Moderate-poor	39 (22.7%)	9 (17.3%)	30 (25.0%)
Poor	73 (42.4%)	21 (40.4%)	52 (43.3%)
Unknown	3 (1.7%)	1 (1.9%)	2 (1.7%)
Lauren classification				0.504
Intestinal type	107 (62.2%)	36 (69.2%)	71 (59.2%)
Diffuse type	27 (15.7%)	8 (15.4%)	19 (15.8%)
Mixed type	35 (20.3%)	7 (13.5%)	28 (23.3%)
Unknown	3 (1.7%)	1 (1.9%)	2 (1.7%)
Stage				0.008
II	1 (0.6%)	1 (1.9%)	0 (0.0%)
III	30 (17.4%)	17 (32.7%)	13 (10.8%)
IV	138 (80.2%)	32 (61.5%)	106 (88.3%)
Unknown	3 (1.7%)	2 (3.8%)	1 (0.8%)
HER2 expression				0.31
Positive	102 (59.3%)	30 (57.7%)	72 (60.0%)
Negative	69 (40.1%)	21 (40.4%)	48 (40.0%)
Unknown	1 (0.6%)	1 (1.9%)	0 (0.0%)
PD-L1 expression (CPS)				0.868
<1	42 (24.4%)	14 (26.9%)	28 (23.3%)
1-5	28 (16.3%)	8 (15.4%)	20 (16.7%)
5-10	24 (14.0%)	8 (15.4%)	16 (13.3%)
>10	47 (27.3%)	15 (28.8%)	32 (26.7%)
Unknown	31 (18.0%)	7 (13.5%)	24 (20.0%)
MMR status				0.204
pMMR	153 (89.0%)	48 (92.3%)	105 (87.5%)
dMMR	12 (7.0%)	4 (7.7%)	8 (6.7%)
Unknown	7 (4.1%)	0 (0.0%)	7 (5.8%)
EBV status				0.831
Positive	18 (10.5%)	5 (9.6%)	13 (10.8%)
Negative	145 (84.3%)	45 (86.5%)	100 (83.3%)
Unknown	9 (5.2%)	2 (3.8%)	7 (5.8%)
Therapy Category				0.003
First-line	115 (66.9%)	29 (55.8%)	86 (71.7%)
Second-line or Above	36 (20.9%)	10 (19.2%)	26 (21.7%)
Neoadjuvant Therapy	21 (12.2%)	13 (25.0%)	8 (6.7%)
Abbreviations: IQR, interquartile range; GEJ, gastroesophageal junction; dMMR, deficient mismatch repair; pMMR, proficient mismatch repair.

## Sheet: Table S3
Table S3. The clinicopathological features between VISTA-high group and VISTA-low group based on Stroma regions.
Characteristic	All	High Group	Low Group	P value
	N=172	N=52	N=120
Age				0.166
median, IQR	62.00 [53.00, 69.00]	64.00 [55.75, 71.00]	62.00 [52.00, 67.25]
Gender				0.045
Male	130 (75.6%)	45 (86.5%)	85 (70.8%)
Female	42 (24.4%)	7 (13.5%)	35 (29.2%)
ECOG PS				0.553
0	73 (42.4%)	24 (46.2%)	49 (40.8%)
1	87 (50.6%)	25 (48.1%)	62 (51.7%)
2	3 (1.7%)	0 (0.0%)	3 (2.5%)
3	2 (1.2%)	0 (0.0%)	2 (1.7%)
Unknown	7 (4.1%)	3 (5.8%)	4 (3.3%)
Location				0.164
GEJ	58 (33.7%)	22 (42.3%)	36 (30.0%)
non-GEJ	114 (66.3%)	30 (57.7%)	84 (70.0%)
Differentiation				0.11
Moderate	57 (33.1%)	22 (42.3%)	35 (29.2%)
Moderate-poor	39 (22.7%)	7 (13.5%)	32 (26.7%)
Poor	73 (42.4%)	23 (44.2%)	50 (41.7%)
Unknown	3 (1.7%)	0 (0.0%)	3 (2.5%)
Lauren classification				0.535
Intestinal type	107 (62.2%)	35 (67.3%)	72 (60.0%)
Diffuse type	27 (15.7%)	9 (17.3%)	18 (15.0%)
Mixed type	35 (20.3%)	7 (13.5%)	28 (23.3%)
Unknown	3 (1.7%)	1 (1.9%)	2 (1.7%)
Stage				0.022
II	1 (0.6%)	1 (1.9%)	0 (0.0%)
III	30 (17.4%)	14 (26.9%)	16 (13.3%)
IV	138 (80.2%)	35 (67.3%)	103 (85.8%)
Unknown	3 (1.7%)	2 (3.8%)	1 (0.8%)
HER2 expression				0.31
Positive	102 (59.3%)	30 (57.7%)	72 (60.0%)
Negative	69 (40.1%)	21 (40.4%)	48 (40.0%)
Unknown	1 (0.6%)	1 (1.9%)	0 (0.0%)
PD-L1 expression (CPS)				0.973
<1	42 (24.4%)	13 (25.0%)	29 (24.2%)
1-5	28 (16.3%)	7 (13.5%)	21 (17.5%)
5-10	24 (14.0%)	7 (13.5%)	17 (14.2%)
>10	47 (27.3%)	15 (28.8%)	32 (26.7%)
Unknown	31 (18.0%)	10 (19.2%)	21 (17.5%)
MMR status				0.204
pMMR	153 (89.0%)	48 (92.3%)	105 (87.5%)
dMMR	12 (7.0%)	4 (7.7%)	8 (6.7%)
Unknown	7 (4.1%)	0 (0.0%)	7 (5.8%)
EBV status				0.349
Positive	18 (10.5%)	8 (15.4%)	10 (8.3%)
Negative	145 (84.3%)	42 (80.8%)	103 (85.8%)
Unknown	9 (5.2%)	2 (3.8%)	7 (5.8%)
Therapy Category				0.083
First-line	115 (66.9%)	29 (55.8%)	86 (71.7%)
Second-line or Above	36 (20.9%)	13 (25.0%)	23 (19.2%)
Neoadjuvant Therapy	21 (12.2%)	10 (19.2%)	11 (9.2%)
Abbreviations: IQR, interquartile range; GEJ, gastroesophageal junction; dMMR, deficient mismatch repair; pMMR, proficient mismatch repair.

## Sheet: Table S4
Table S4. The effective score of different cell subtypes.
Cell subtypes	VSIR high	VSIR low	P value
CD8+	0.293165	0.253285	0.0602785
CD8+LAG3-	0.277141	0.228304	0.103377
CD8+PD1-	0.254186	0.200134	0.0992092
CD8+TIM3-	0.184421	0.155164	0.116722
CD8+TIGIT-	0.25062	0.221347	0.130533
CD8+LAG3-PD1-	0.238091	0.190775	0.153584
CD8+LAG3-TIM3-	0.176344	0.147963	0.156976
CD8+LAG3-TIGIT-	0.245007	0.203744	0.166979
CD8+PD1-TIM3-	0.165778	0.138861	0.179607
CD8+PD1-TIGIT-	0.220491	0.181826	0.170071
CD8+TIGIT-TIM3-	0.172572	0.143571	0.183969
CD8+LAG3-PD1-TIM3-	0.151625	0.130411	0.20817
CD8+LAG3-PD1-TIGIT-	0.207419	0.178006	0.228099
CD8+LAG3-TIGIT-TIM3-	0.172572	0.138668	0.219218
CD8+PD1-TIGIT-TIM3-	0.152646	0.133235	0.256268
CD8+LAG3-PD1-TIGIT-TIM3-	0.14072	0.122268	0.308411
CD8+LAG3+	0.00852769	0.00369657	0.0174683
CD8+PD1+	0.0581799	0.0227192	0.0180919
CD8+TIM3+	0.112946	0.0645973	0.0408034
CD8+TIGIT+	0.0380243	0.0119835	0.00320798
CD8+LAG3-TIM3+	0.109569	0.0542081	0.0411199
CD8+LAG3+TIM3-	0.00131792	0.0009405	0.242956
CD8+LAG3+TIM3+	0.00441951	0.00158792	0.0456887
CD8+LAG3-PD1+	0.0415748	0.0183275	0.0182707
CD8+LAG3+PD1-	0.0054094	0.00178912	0.0252097
CD8+LAG3+PD1+	0.00163324	0.0002	0.0921861
CD8+LAG3-TIGIT+	0.0365579	0.00998246	0.00390479
CD8+LAG3+TIGIT-	0.00512777	0.00300447	0.0378721
CD8+LAG3+TIGIT+	0.00199547	0.0003465	0.0923925
CD8+PD1-TIM3+	0.0774249	0.0492756	0.072311
CD8+PD1+TIM3-	0.026512	0.00971623	0.0296162
CD8+PD1+TIM3+	0.0287939	0.00973775	0.0109143
CD8+PD1-TIGIT+	0.0183216	0.00609787	0.00516352
CD8+PD1+TIGIT-	0.0332395	0.0159637	0.0622607
CD8+PD1+TIGIT+	0.0112658	0.0026797	0.00410806
CD8+TIGIT-TIM3+	0.0811584	0.0469814	0.0725531
CD8+TIGIT+TIM3-	0.0080548	0.00204343	0.000345768
CD8+TIGIT+TIM3+	0.0267606	0.00821651	0.00886265
CD8+LAG3-PD1-TIM3+	0.0767164	0.0449125	0.0814595
CD8+LAG3-PD1+TIM3-	0.0239421	0.00845097	0.0376637
CD8+LAG3-PD1+TIM3+	0.023776	0.00704283	0.0102762
CD8+LAG3+PD1-TIM3-	0.000929	0.000558	0.2908
CD8+LAG3+PD1-TIM3+	0.00230633	0.0003195	0.037541
CD8+LAG3+PD1+TIM3-	0	0	0.164539
CD8+LAG3+PD1+TIM3+	0.0011532	0	0.0928884
CD8+LAG3-PD1-TIGIT+	0.0157334	0.00569559	0.00603041
CD8+LAG3-PD1+TIGIT-	0.030152	0.0130672	0.0624507
CD8+LAG3-PD1+TIGIT+	0.0112451	0.00228782	0.00390813
CD8+LAG3+PD1-TIGIT-	0.00395733	0.00134118	0.0258594
CD8+LAG3+PD1-TIGIT+	0.000294	0	0.174377
CD8+LAG3+PD1+TIGIT-	0.0005755	0	0.391287
CD8+LAG3+PD1+TIGIT+	0.0007475	0	0.00517876
CD8+LAG3-TIGIT-TIM3+	0.0774674	0.0411765	0.0820325
CD8+LAG3-TIGIT+TIM3-	0.0078492	0.00189425	0.000464254
CD8+LAG3-TIGIT+TIM3+	0.0257751	0.00705783	0.00908077
CD8+LAG3+TIGIT-TIM3-	0.00099961	0.0008385	0.411039
CD8+LAG3+TIGIT-TIM3+	0.00248795	0.0006065	0.0350731
CD8+LAG3+TIGIT+TIM3-	0	0	0.113235
CD8+LAG3+TIGIT+TIM3+	0.001355	6.6e-05	0.201816
CD8+PD1-TIGIT-TIM3+	0.0680848	0.0381636	0.103319
CD8+PD1-TIGIT+TIM3-	0.00424618	0.000985098	0.00140147
CD8+PD1-TIGIT+TIM3+	0.01215	0.0044376	0.0119323
CD8+PD1+TIGIT-TIM3-	0.0168552	0.00887715	0.0953294
CD8+PD1+TIGIT-TIM3+	0.00965341	0.0052398	0.0336819
CD8+PD1+TIGIT+TIM3-	0.00217476	0.0002355	0.00195626
CD8+PD1+TIGIT+TIM3+	0.0088563	0.00206843	0.00376185
CD8+LAG3-PD1-TIGIT-TIM3+	0.06754	0.0344524	0.122183
CD8+LAG3-PD1-TIGIT+TIM3-	0.00424618	0.000925	0.00266855
CD8+LAG3-PD1-TIGIT+TIM3+	0.0116327	0.00332483	0.00880729
CD8+LAG3-PD1+TIGIT-TIM3-	0.0147279	0.00723435	0.10826
CD8+LAG3-PD1+TIGIT-TIM3+	0.00894488	0.00487719	0.0361514
CD8+LAG3-PD1+TIGIT+TIM3-	0.00217476	0	0.00082252
CD8+LAG3-PD1+TIGIT+TIM3+	0.007767	0.00156247	0.00697989
CD8+LAG3+PD1-TIGIT-TIM3-	0.00073	0.000296	0.336592
CD8+LAG3+PD1-TIGIT-TIM3+	0.00148923	0	0.0161736
CD8+LAG3+PD1-TIGIT+TIM3-	0	0	0.260186
CD8+LAG3+PD1-TIGIT+TIM3+	0	0	0.341994
CD8+LAG3+PD1+TIGIT-TIM3-	0	0	0.685009
CD8+LAG3+PD1+TIGIT-TIM3+	0	0	0.240038
CD8+LAG3+PD1+TIGIT+TIM3-	0	0	0.00453891
CD8+LAG3+PD1+TIGIT+TIM3+	0.000271	0	0.00818996
CD4+	1.26801	0.827146	0.000266551
CD4+FOXP3+	0.0416602	0.0108292	3.96671e-07
CD4+FOXP3+PDL1-	0.0141359	0.00703679	0.00827017
CD4+FOXP3+PDL1+	0.0187218	0.00217821	9.03083e-09
CD4+CTLA4-FOXP3+	0.0294438	0.009823	1.78541e-06
CD4+CTLA4-FOXP3+PDL1-	0.0125438	0.00609194	0.00662179
CD4+CTLA4-FOXP3+PDL1+	0.0135478	0.00133075	2.23287e-08
CD4+CTLA4+FOXP3+	0.00576321	0.00140497	0.00042547
CD4+CTLA4+FOXP3+PDL1-	0.000984486	0.00017012	0.0781841
CD4+CTLA4+FOXP3+PDL1+	0.00329155	0	9.74064e-05
CD4+CTLA4-	1.26609	0.826451	0.000259721
CD4+CTLA4+	0.0175524	0.00766	0.000322915
CD4+FOXP3-	1.2623	0.821163	0.000349166
CD4+PDL1-	0.722918	0.699357	0.39987
CD4+PDL1+	0.498575	0.138378	1.6387e-08
CD4+CTLA4-FOXP3-	1.26143	0.820644	0.000299417
CD4+CTLA4+FOXP3-	0.0145867	0.00550208	0.000867655
CD4+FOXP3-PDL1-	0.707209	0.69872	0.420716
CD4+FOXP3-PDL1+	0.493475	0.135664	1.95018e-08
CD4+CTLA4-PDL1-	0.717371	0.698966	0.420716
CD4+CTLA4-PDL1+	0.500567	0.136639	1.60723e-08
CD4+CTLA4+PDL1-	0.00658414	0.00386126	0.059064
CD4+CTLA4+PDL1+	0.0100529	0.00254814	5.59107e-06
CD4+CTLA4-FOXP3-PDL1-	0.704207	0.696656	0.452151
CD4+CTLA4-FOXP3-PDL1+	0.486616	0.134226	1.57635e-08
CD4+CTLA4+FOXP3-PDL1-	0.00409647	0.0033259	0.135665
CD4+CTLA4+FOXP3-PDL1+	0.00715152	0.00163144	8.41507e-06
CD68+	1.7337	1.35745	0.00259245
CD68+CD86-	1.43904	1.26917	0.0459945
CD68+STING-	1.25892	1.07671	0.16393
CD68+STING+	0.575526	0.208211	4.5145e-06
CD163-CD68+	1.21948	1.02147	0.065464
CD68+CD86-STING-	1.09126	1.01031	0.503826
CD68+CD86-STING+	0.352711	0.147917	3.14372e-05
CD163-CD68+CD86-	1.18371	0.954243	0.160922
CD163-CD68+STING-	0.951345	0.874729	0.53407
CD163-CD68+STING+	0.279727	0.111727	4.51271e-05
CD163-CD68+CD86-STING-	0.842089	0.836229	0.827132
CD163-CD68+CD86-STING+	0.220149	0.0839653	7.61644e-05
CD68+CD86+	0.455543	0.0968237	1.78212e-06
CD68+CD86+STING-	0.143973	0.0594608	0.000241192
CD68+CD86+STING+	0.255346	0.048891	2.11965e-06
CD163-CD68+CD86+	0.126377	0.0426564	7.01398e-05
CD163-CD68+CD86+STING-	0.058763	0.0268791	0.000906749
CD163-CD68+CD86+STING+	0.0547202	0.0102513	3.81332e-05
CD163+CD68+	0.505624	0.237991	0.00025946
CD163+CD68+CD86-	0.259986	0.164869	0.00643658
CD163+CD68+STING-	0.242903	0.149924	0.00965529
CD163+CD68+STING+	0.20656	0.0417983	2.43583e-05
CD163+CD68+CD86-STING-	0.178878	0.100119	0.0369648
CD163+CD68+CD86-STING+	0.0918382	0.0258735	0.000459542
CD163+CD68+CD86-VISTA+	0.013251	0	3.54511e-12
CD163-CD68+CD86+VISTA+	0.0154554	0	1.66694e-18
SMA+	1.27535	0.953379	0.0154266
FAP+	1.92884	1.50874	0.000924982
FAP+SMA+	0.95389	0.499432	0.000118509
CD66B+	0.757571	0.29903	2.65323e-08
CD54+CD66B+	0.381678	0.094262	1.34987e-08
CD54-CD66B+	0.528901	0.19288	1.73062e-07

## Sheet: Table S5
Table S5. The effective percent of different cell subtypes.
Cell subtypes	VSIR high	VSIR low	P value
CD8+	0.220075	0.18833	0.0945168
CD8+LAG3-	0.197908	0.171318	0.1247
CD8+PD1-	0.173735	0.146568	0.13396
CD8+TIM3-	0.153386	0.121718	0.157955
CD8+TIGIT-	0.183283	0.168458	0.181779
CD8+LAG3-PD1-	0.172595	0.146523	0.185073
CD8+LAG3-TIM3-	0.136981	0.11961	0.187294
CD8+LAG3-TIGIT-	0.170806	0.158918	0.214257
CD8+PD1-TIM3-	0.139703	0.108451	0.217971
CD8+PD1-TIGIT-	0.165399	0.144483	0.226815
CD8+TIGIT-TIM3-	0.136662	0.11962	0.239889
CD8+LAG3-PD1-TIM3-	0.121858	0.105637	0.252103
CD8+LAG3-PD1-TIGIT-	0.152186	0.14374	0.280777
CD8+LAG3-TIGIT-TIM3-	0.135355	0.115177	0.277814
CD8+PD1-TIGIT-TIM3-	0.122139	0.106983	0.308411
CD8+LAG3-PD1-TIGIT-TIM3-	0.115362	0.105247	0.353127
CD8+LAG3+	0.00818487	0.00334666	0.0191203
CD8+PD1+	0.0509381	0.0214023	0.0190935
CD8+TIM3+	0.0766859	0.0506471	0.0438508
CD8+TIGIT+	0.0299494	0.009624	0.00401446
CD8+LAG3-TIM3+	0.0758174	0.0448759	0.0411199
CD8+LAG3+TIM3-	0.00131792	0.000940843	0.254171
CD8+LAG3+TIM3+	0.00441951	0.00158792	0.0412915
CD8+LAG3-PD1+	0.0367523	0.0171871	0.0182707
CD8+LAG3+PD1-	0.00496549	0.00178912	0.0265593
CD8+LAG3+PD1+	0.00155801	0.000199806	0.0921861
CD8+LAG3-TIGIT+	0.0289794	0.00846955	0.00433942
CD8+LAG3+TIGIT-	0.00512777	0.00300447	0.0392931
CD8+LAG3+TIGIT+	0.00186579	0.000340192	0.106333
CD8+PD1-TIM3+	0.0568087	0.0426913	0.081776
CD8+PD1+TIM3-	0.0243804	0.00971623	0.0319456
CD8+PD1+TIM3+	0.0262483	0.00823231	0.0120055
CD8+PD1-TIGIT+	0.0166841	0.00569559	0.00500556
CD8+PD1+TIGIT-	0.0321174	0.0156827	0.0604086
CD8+PD1+TIGIT+	0.0101531	0.0026617	0.00604488
CD8+TIGIT-TIM3+	0.0642009	0.0389412	0.0684083
CD8+TIGIT+TIM3-	0.00767835	0.00189425	0.000363953
CD8+TIGIT+TIM3+	0.0214668	0.0074556	0.0118328
CD8+LAG3-PD1-TIM3+	0.0565405	0.0356985	0.0844181
CD8+LAG3-PD1+TIM3-	0.0204093	0.00840376	0.0392305
CD8+LAG3-PD1+TIM3+	0.022195	0.00603207	0.00941712
CD8+LAG3+PD1-TIM3-	0.00092876	0.000557727	0.286081
CD8+LAG3+PD1-TIM3+	0.00230633	0.00031981	0.035675
CD8+LAG3+PD1+TIM3-	0	0	0.159854
CD8+LAG3+PD1+TIM3+	0.0011532	0	0.104649
CD8+LAG3-PD1-TIGIT+	0.0153012	0.00548233	0.00667426
CD8+LAG3-PD1+TIGIT-	0.0294391	0.0122048	0.0540252
CD8+LAG3-PD1+TIGIT+	0.00885263	0.00219765	0.0044879
CD8+LAG3+PD1-TIGIT-	0.00292706	0.00134118	0.0286907
CD8+LAG3+PD1-TIGIT+	0.00029396	0	0.172037
CD8+LAG3+PD1+TIGIT-	0.000575311	0	0.387319
CD8+LAG3+PD1+TIGIT+	0.000747439	0	0.0067213
CD8+LAG3-TIGIT-TIM3+	0.0641362	0.0354455	0.0814476
CD8+LAG3-TIGIT+TIM3-	0.00742042	0.00171846	0.000464254
CD8+LAG3-TIGIT+TIM3+	0.0184923	0.00620236	0.0102041
CD8+LAG3+TIGIT-TIM3-	0.000999726	0.000838239	0.428842
CD8+LAG3+TIGIT-TIM3+	0.00248795	0.000606434	0.0294152
CD8+LAG3+TIGIT+TIM3-	0	0	0.115103
CD8+LAG3+TIGIT+TIM3+	0.00119979	6.62252e-05	0.230638
CD8+PD1-TIGIT-TIM3+	0.0540413	0.0321917	0.0971195
CD8+PD1-TIGIT+TIM3-	0.00367762	0.000983906	0.00140147
CD8+PD1-TIGIT+TIM3+	0.0109415	0.00433918	0.0156522
CD8+PD1+TIGIT-TIM3-	0.0167108	0.00887715	0.0927018
CD8+PD1+TIGIT-TIM3+	0.0094764	0.00519792	0.0286981
CD8+PD1+TIGIT+TIM3-	0.00217476	0.000235433	0.00200272
CD8+PD1+TIGIT+TIM3+	0.00743444	0.00206843	0.00598781
CD8+LAG3-PD1-TIGIT-TIM3+	0.0539767	0.0307083	0.123803
CD8+LAG3-PD1-TIGIT+TIM3-	0.00367762	0.000924694	0.00269856
CD8+LAG3-PD1-TIGIT+TIM3+	0.0101725	0.00325597	0.0106006
CD8+LAG3-PD1+TIGIT-TIM3-	0.0146691	0.00717938	0.111989
CD8+LAG3-PD1+TIGIT-TIM3+	0.00876789	0.00452799	0.0288191
CD8+LAG3-PD1+TIGIT+TIM3-	0.00217476	0	0.000843619
CD8+LAG3-PD1+TIGIT+TIM3+	0.00694283	0.00156247	0.00772627
CD8+LAG3+PD1-TIGIT-TIM3-	0.00072989	0.000296014	0.338342
CD8+LAG3+PD1-TIGIT-TIM3+	0.00148923	0	0.0154135
CD8+LAG3+PD1-TIGIT+TIM3-	0	0	0.267889
CD8+LAG3+PD1-TIGIT+TIM3+	0	0	0.343924
CD8+LAG3+PD1+TIGIT-TIM3-	0	0	0.694019
CD8+LAG3+PD1+TIGIT-TIM3+	0	0	0.228252
CD8+LAG3+PD1+TIGIT+TIM3-	0	0	0.00453891
CD8+LAG3+PD1+TIGIT+TIM3+	0.000270929	0	0.0105041
CD4+	0.48813	0.403285	0.00151199
CD4+FOXP3+	0.0356657	0.0101273	6.23334e-07
CD4+FOXP3+PDL1-	0.0139556	0.00697437	0.00749028
CD4+FOXP3+PDL1+	0.0163852	0.00186743	8.17565e-09
CD4+CTLA4-FOXP3+	0.0270673	0.00837418	1.64314e-06
CD4+CTLA4-FOXP3+PDL1-	0.0122684	0.00566204	0.00562758
CD4+CTLA4-FOXP3+PDL1+	0.0123816	0.00133075	1.94791e-08
CD4+CTLA4+FOXP3+	0.00461145	0.00137053	0.00029601
CD4+CTLA4+FOXP3+PDL1-	0.000984486	0.00017012	0.0735431
CD4+CTLA4+FOXP3+PDL1+	0.00329155	0	6.00774e-05
CD4+CTLA4-	0.485576	0.403519	0.00152945
CD4+CTLA4+	0.0165752	0.00666997	0.000280272
CD4+FOXP3-	0.483803	0.401713	0.00163812
CD4+PDL1-	0.373786	0.359717	0.381468
CD4+PDL1+	0.234991	0.0941355	7.0598e-08
CD4+CTLA4-FOXP3-	0.482195	0.401104	0.00161952
CD4+CTLA4+FOXP3-	0.013074	0.00508446	0.00100117
CD4+FOXP3-PDL1-	0.371624	0.351205	0.416879
CD4+FOXP3-PDL1+	0.237262	0.0919016	7.0598e-08
CD4+CTLA4-PDL1-	0.373786	0.357916	0.401739
CD4+CTLA4-PDL1+	0.233578	0.0927192	6.3149e-08
CD4+CTLA4+PDL1-	0.00633602	0.00376733	0.0637039
CD4+CTLA4+PDL1+	0.00883534	0.00245332	5.32925e-06
CD4+CTLA4-FOXP3-PDL1-	0.371624	0.350266	0.438238
CD4+CTLA4-FOXP3-PDL1+	0.234694	0.0900205	6.6773e-08
CD4+CTLA4+FOXP3-PDL1-	0.00406592	0.00313219	0.151269
CD4+CTLA4+FOXP3-PDL1+	0.00599882	0.0015978	9.99836e-06
CD68+	0.643255	0.556176	0.0162968
CD68+CD86-	0.594336	0.548111	0.086888
CD68+STING-	0.540618	0.511148	0.28828
CD68+STING+	0.29549	0.136967	1.6868e-05
CD163-CD68+	0.52198	0.487764	0.175322
CD68+CD86-STING-	0.509176	0.491283	0.707598
CD68+CD86-STING+	0.216116	0.107462	5.75201e-05
CD163-CD68+CD86-	0.51397	0.470547	0.334437
CD163-CD68+STING-	0.453664	0.427475	0.755241
CD163-CD68+STING+	0.160302	0.0809849	0.000146983
CD163-CD68+CD86-STING-	0.412271	0.418207	0.934897
CD163-CD68+CD86-STING+	0.14248	0.0709471	0.000130178
CD68+CD86+	0.236352	0.0637385	4.8786e-06
CD68+CD86+STING-	0.0989545	0.0461694	0.000228906
CD68+CD86+STING+	0.129853	0.0331925	3.24074e-06
CD163-CD68+CD86+	0.0762947	0.0323368	0.000109248
CD163-CD68+CD86+STING-	0.0439848	0.0228035	0.000766335
CD163-CD68+CD86+STING+	0.0412631	0.0086712	4.94236e-05
CD163+CD68+	0.264265	0.1572	0.000683796
CD163+CD68+CD86-	0.17695	0.121151	0.00763099
CD163+CD68+STING-	0.164676	0.114366	0.0132165
CD163+CD68+STING+	0.131323	0.0346295	4.75719e-05
CD163+CD68+CD86-STING-	0.125366	0.0801562	0.0437881
CD163+CD68+CD86-STING+	0.0666071	0.0218957	0.000420836
CD163+CD68+CD86-VISTA+	0.0118425	0	2.63647e-12
CD163-CD68+CD86+VISTA+	0.0131382	0	1.88921e-18
SMA+	0.514784	0.429658	0.0452727
FAP+	0.638358	0.566769	0.00944323
FAP+SMA+	0.423588	0.265784	0.000676103
CD66B+	0.335551	0.175227	1.79413e-07
CD54+CD66B+	0.204914	0.0600028	4.10552e-08
CD54-CD66B+	0.254819	0.123874	1.34664e-06

## Sheet: Table S6
Table S6. Marker genes for annotating cells
Cell type	Marker gene
B cells	MS4A1, CD19, BANK1, VPREB3 , CD79A
Plasma cells	JCHAIN, IGKC, MZB1, DERL3, CD79A
Endocrine cells	CHGA, PCSK1N, TTR, SCG3, SCG5, EPCAM, KRT18, KRT19
Epithelial cells	MUC5AC, MUC1, S100P, LIPF, TFF1, TFF2, PSCA, EPCAM, KRT18, KRT19
T & NK cells	CD2, CD3E, CD3D, CD3G, CD7
Erythrocytes	HBB, HBA1, ALAS2, HBA2, CA1
Mast cells	TPSAB1, TPSB2, CPA3, TPSD1, GATA2
Myeloid cells	AIF1, CD68, CD14, FCN1, S100A9, MS4A7
Endothelial cells	PLVAP, VWF, PECAM1, ACKR1, CLDN5, CD34
Fibroblasts	PDGFRA, PDPN, DCN, DPT, TRPA1
Smooth muscle cells	ACTA2, RGS5, MYH11, ACTG2, NDUFA4L2

## Sheet: Table S7
Table S7. Gene signatures for assessment of cellular function by single-cell enrichment analysis.
Function	Gene sets
Cytotoxic	NKG7, PRF1, IFNG, GNLY, GZMK, GZMA, GZMB
Inflammation-promoting (T cells)	CCL5, CD19, CD8B, CXCL10, CXCL13, CXCL9, GNLY GZMB, IFNG, IL12A, IL12B, IRF1, PRF1, STAT1, TBX21
Exhausted	LAG3, TIGIT, PDCD1, HAVCR2, CTLA4, LAYN, ENTPD1
M1	IL23, TNF, CXCL9, CXCL10, CXCL11, CD86, IL1A, IL1B, IL6, CCL5, IRF5, IRF1, CD40, IDO1, KYNU, CCR7
M2	IL4R, CCL4, CCL13, CCL20, CCL17, CCL18, CCL22, CCL24, LYVE1, VEGFA, VEGFB, VEGFC, VEGFD, EGF, CTSA, CTSB, CTSC, CTSD, TGFB1, TGFB2, TGFB3, MMP14, MMP19, MMP9, CLEC7A, WNT7B, FASL, TNFSF12, TNFSF8, CD276, VTCN1, MSR1, FN1, IRF4
Angiogenesis	CCND2, CCNE1, CD44, CXCR4, E2F3, EDN1, EZH2, FGF18, FGFR1, FYN, HEY1, ITGAV, JAG1, JAG2, MMP9, NOTCH1, PDGFA, PTK2, SPP1, STC1, TNFAIP6, TYMP, VAV2, VCAN, VEGFA
Phagocytosis	MRC1, CD163, MERTK, C1QB
Antigen presentation	B2M, HLA-B, HLA-DOA, HLA-DQA2, HLA-DRB5, HLA-C, HLA-DPA1, HLA-DQB1, HLA-E, HLA-DMA, HLA-DPB1, HLA-DRA, HLA-F, HLA-A, HLA-DMB, HLA-DQA1, HLA-DRB1, PDIA3, PSME2, CIITA, TAP1, CTSS, TAPBP
Complement Function	C1QA, C1QB, C1QBP, C1QC, C1RL, C1S, C2, C3, C4B, C8A, C8B, C8G, C9, CD46, CD55, CFI, CR1L, CR2, CRP, IGHG1, IGHG2, IGHG3, IGHM, MASP2, MBL2, SERPING1, SUSD4, TREM2
Pro-inflammation (Monocytes)	IL1B, CCL2, CCL3, CCL4, TNF, CXCL2, CXCL9, CXCL10, SOCS3, CCL5, CCL7, CCL8, CCL17, CCL22
Anti-inflammation (Monocytes)	CD163, MRC1, MSR1, CCL13, CCL18, IL10, FOLR2, STAB1, CD163L1, SELENOP, F13A1, MERTK, AXL, CCL22, IL1RN, GPNMB, CHI3L1, IL4, IL11, IL13, TGFB1, TNFRSF1A, TNFRSF1B, IL1R2, IL18BP

## Sheet: Table S8
Table S8. Differences in Gene Set Scoring Results between Different VSIR+ and VSIR- Myeloid Cells.
GeneSet	Myeloid cell subtypes	VSIR+	VSIR-	P value
Angiogenesis	C3+ Macro	0.0793679	0.0764829	0.8367
Angiogenesis	CD163L1+ Macro	0.0567048	0.0498453	0.0433
Angiogenesis	CXCL5+ Macro	0.203658	0.17883	0
Angiogenesis	FCN1+ Mono	0.126557	0.120868	0.0907
Angiogenesis	PLK1+ Macro	0.078803	0.0705178	0.1119
Angiogenesis	SPP1+ Macro	0.106792	0.102179	0.0385
Angiogenesis	TRPM2+ Macro	0.0613786	0.040269	0.0105
Antigen_presentation	C3+ Macro	0.666535	0.648076	0.0663
Antigen_presentation	CD163L1+ Macro	0.693651	0.655512	0
Antigen_presentation	CXCL5+ Macro	0.437865	0.378404	0
Antigen_presentation	FCN1+ Mono	0.514989	0.433526	0
Antigen_presentation	PLK1+ Macro	0.620508	0.573428	0.0001
Antigen_presentation	SPP1+ Macro	0.659786	0.641049	0
Antigen_presentation	TRPM2+ Macro	0.534727	0.437916	0
Complement_Function	C3+ Macro	0.129081	0.129159	0.3301
Complement_Function	CD163L1+ Macro	0.153135	0.158845	0.1445
Complement_Function	CXCL5+ Macro	0.0857215	0.060225	0
Complement_Function	FCN1+ Mono	0.0502957	0.0451688	0.0006
Complement_Function	PLK1+ Macro	0.136264	0.128131	0.0156
Complement_Function	SPP1+ Macro	0.157126	0.154836	0.0127
Complement_Function	TRPM2+ Macro	0.133024	0.116994	0
M1	C3+ Macro	0.131128	0.14019	0.5276
M1	CD163L1+ Macro	0.0861968	0.0725465	0.0031
M1	CXCL5+ Macro	0.23745	0.243777	0.383
M1	FCN1+ Mono	0.151567	0.148351	0.1044
M1	PLK1+ Macro	0.109223	0.109684	0.4681
M1	SPP1+ Macro	0.134407	0.11576	0.0001
M1	TRPM2+ Macro	0.0616619	0.0527259	0.0003
M2	C3+ Macro	0.156096	0.164255	0.002
M2	CD163L1+ Macro	0.180726	0.173301	0.0253
M2	CXCL5+ Macro	0.188166	0.157316	0
M2	FCN1+ Mono	0.118713	0.110113	0
M2	PLK1+ Macro	0.160966	0.161095	0.2792
M2	SPP1+ Macro	0.212717	0.207812	0.0333
M2	TRPM2+ Macro	0.127433	0.122384	0.0449
Phagocytosis	C3+ Macro	0.27116	0.251711	0.3434
Phagocytosis	CD163L1+ Macro	0.676503	0.677755	0.9561
Phagocytosis	CXCL5+ Macro	0.152504	0	0
Phagocytosis	FCN1+ Mono	0	0	0.0035
Phagocytosis	PLK1+ Macro	0.323456	0.357262	0.2303
Phagocytosis	SPP1+ Macro	0.486728	0.484599	0.3462
Phagocytosis	TRPM2+ Macro	0.36394	0.247997	0.0018

## Sheet: Table S9
Table S9. GOBP immune-pathway for assessment of cellular function by single-cell enrichment analysis.
Cell Subtype function pathway	Pathway
Tumor cell	GOBP_DEFENSE_RESPONSE_TO_TUMOR_CELL GOBP_IMMUNE_RESPONSE_TO_TUMOR_CELL GOBP_NATURAL_KILLER_CELL_MEDIATED_IMMUNE_RESPONSE_TO_TUMOR_CELL GOBP_NEGATIVE_REGULATION_OF_TUMOR_NECROSIS_FACTOR_MEDIATED_SIGNALING_PATHWAY GOBP_NEGATIVE_REGULATION_OF_TUMOR_NECROSIS_FACTOR_SUPERFAMILY_CYTOKINE_PRODUCTION GOBP_POSITIVE_REGULATION_OF_NATURAL_KILLER_CELL_MEDIATED_IMMUNE_RESPONSE_TO_TUMOR_CELL GOBP_POSITIVE_REGU…
T cell	GOBP_ACTIVATED_T_CELL_PROLIFERATION GOBP_ACTIVATION_INDUCED_CELL_DEATH_OF_T_CELLS GOBP_ALPHA_BETA_T_CELL_ACTIVATION GOBP_ALPHA_BETA_T_CELL_DIFFERENTIATION GOBP_ALPHA_BETA_T_CELL_PROLIFERATION GOBP_CD4_POSITIVE_ALPHA_BETA_T_CELL_ACTIVATION GOBP_CD4_POSITIVE_ALPHA_BETA_T_CELL_CYTOKINE_PRODUCTION GOBP_CD4_POSITIVE_ALPHA_BETA_T_CELL_DIFFERENTIATION GOBP_CD4_POSITIVE_ALPHA_BETA_T_CELL_PROLIFERATION GO…
B cell	GOBP_B_1_B_CELL_DIFFERENTIATION GOBP_B_CELL_ACTIVATION GOBP_B_CELL_ACTIVATION_INVOLVED_IN_IMMUNE_RESPONSE GOBP_B_CELL_APOPTOTIC_PROCESS GOBP_B_CELL_CHEMOTAXIS GOBP_B_CELL_DIFFERENTIATION GOBP_B_CELL_HOMEOSTASIS GOBP_B_CELL_LINEAGE_COMMITMENT GOBP_B_CELL_MEDIATED_IMMUNITY GOBP_B_CELL_PROLIFERATION GOBP_B_CELL_PROLIFERATION_INVOLVED_IN_IMMUNE_RESPONSE GOBP_B_CELL_RECEPTOR_SIGNALING_PATHWAY GOBP_GER…
Macrophage	GOBP_GRANULOCYTE_MACROPHAGE_COLONY_STIMULATING_FACTOR_PRODUCTION GOBP_MACROPHAGE_ACTIVATION GOBP_MACROPHAGE_ACTIVATION_INVOLVED_IN_IMMUNE_RESPONSE GOBP_MACROPHAGE_APOPTOTIC_PROCESS GOBP_MACROPHAGE_CHEMOTAXIS GOBP_MACROPHAGE_COLONY_STIMULATING_FACTOR_PRODUCTION GOBP_MACROPHAGE_COLONY_STIMULATING_FACTOR_SIGNALING_PATHWAY GOBP_MACROPHAGE_CYTOKINE_PRODUCTION GOBP_MACROPHAGE_DIFFERENTIATION GOBP_MACRO…
Monocyte	GOBP_COMMON_MYELOID_PROGENITOR_CELL_PROLIFERATION GOBP_MYELOID_CELL_ACTIVATION_INVOLVED_IN_IMMUNE_RESPONSE GOBP_MYELOID_CELL_APOPTOTIC_PROCESS GOBP_MYELOID_CELL_DEVELOPMENT GOBP_MYELOID_CELL_DIFFERENTIATION GOBP_MYELOID_CELL_HOMEOSTASIS GOBP_MYELOID_DENDRITIC_CELL_ACTIVATION GOBP_MYELOID_DENDRITIC_CELL_CHEMOTAXIS GOBP_MYELOID_DENDRITIC_CELL_CYTOKINE_PRODUCTION GOBP_MYELOID_DENDRITIC_CELL_DIFFEREN…
Fibroblast	GOBP_FIBROBLAST_ACTIVATION GOBP_FIBROBLAST_APOPTOTIC_PROCESS GOBP_FIBROBLAST_GROWTH_FACTOR_PRODUCTION GOBP_FIBROBLAST_GROWTH_FACTOR_RECEPTOR_SIGNALING_PATHWAY GOBP_FIBROBLAST_MIGRATION GOBP_FIBROBLAST_PROLIFERATION GOBP_MYOFIBROBLAST_DIFFERENTIATION GOBP_NEGATIVE_REGULATION_OF_CELL_CHEMOTAXIS_TO_FIBROBLAST_GROWTH_FACTOR GOBP_NEGATIVE_REGULATION_OF_FIBROBLAST_APOPTOTIC_PROCESS GOBP_NEGATIVE_REGULA…

## Sheet: Table S10
Table S10. DEGs of all cell subtypes.
p_val	avg_log2FC	pct.1	pct.2	p_val_adj	cluster	gene
0	10.1099	0.302	0	0	TTR+ Endocrine	CFC1
0	10.0988	0.197	0.003	0	CXCL5+ Macro	PPBP
0	9.60627	0.449	0.037	0	TTR+ Endocrine	GHRL
0	9.54469	0.287	0.001	0	FAP+ Fib	SFRP2
0	9.48148	0.948	0.014	0	TTR+ Endocrine	CHGA
0	9.44289	0.125	0	0	MYH11+ Fib	ACTC1
0	9.42389	0.124	0.001	0	BNC1+ SECs	SPRR2E
0	9.38039	0.288	0.001	0	MYH11+ Fib	RIMS1
0	9.32567	0.538	0.003	0	TTR+ Endocrine	TTR
0	9.32494	0.508	0.001	0	TTR+ Endocrine	MBOAT4
0	9.25185	0.538	0.001	0	TTR+ Endocrine	NEUROD1
0	9.24518	0.413	0.002	0	MYH11+ Fib	HHIP
0	9.19114	0.161	0	0	TTR+ Endocrine	SRRM4
0	9.17649	0.462	0.002	0	MYH11+ Fib	DES
0	9.13859	0.169	0.002	0	BNC1+ SECs	SPRR2D
0	9.12762	0.349	0.01	0	BNC1+ SECs	SPRR3
0	9.12255	0.38	0.001	0	TTR+ Endocrine	CRYBA2
0	9.10687	0.223	0	0	TTR+ Endocrine	NSG2
0	9.06342	0.541	0.001	0	TTR+ Endocrine	FGF14
0	9.03222	0.371	0.005	0	BNC1+ SECs	SPRR2A
0	9.02808	0.397	0.002	0	TTR+ Endocrine	TPH1
0	9.01442	0.325	0	0	TTR+ Endocrine	NKX2-2
2.3774e-213	8.9695	0.411	0.036	1.409e-208	GAST+ Endocrine	GAST
0	8.95044	0.776	0.003	0	RERGL+ SMCs	RERGL
0	8.90847	0.256	0	0	TTR+ Endocrine	PTF1A
0	8.8465	0.154	0.001	0	MYH11+ Fib	CST2
0	8.83975	0.292	0.001	0	BNC1+ SECs	LGALS7
0	8.80368	0.275	0.001	0	TTR+ Endocrine	FEV
0	8.7944	0.329	0.001	0	RERGL+ SMCs	CASQ2
0	8.77859	0.923	0.011	0	MYH11+ Fib	ACTG2
0	8.76033	0.111	0	0	TTR+ Endocrine	GRIA2
0	8.72775	0.262	0	0	TTR+ Endocrine	LHX5-AS1
0	8.726	0.685	0.003	0	TTR+ Endocrine	GC
0	8.71419	0.229	0.001	0	BNC1+ SECs	TMPRSS11D
0	8.67579	0.436	0.001	0	TTR+ Endocrine	SCG2
0	8.67239	0.137	0.001	0	BNC1+ SECs	TMPRSS11E
0	8.63023	0.125	0	0	TTR+ Endocrine	TAAR1
0	8.62843	0.184	0	0	TTR+ Endocrine	LHX5
0	8.61954	0.154	0	0	MYH11+ Fib	TYRP1
0	8.60487	0.102	0	0	TTR+ Endocrine	RBPJL
0	8.60073	0.106	0.001	0	FAP+ Fib	SFRP4
0	8.54935	0.652	0.004	0	FAP+ Fib	ADH1B
0	8.54736	0.135	0	0	MYH11+ Fib	RSPO2
0	8.54517	0.125	0.001	0	BNC1+ SECs	SBSN
0	8.53324	0.633	0.002	0	TTR+ Endocrine	SCGN
0	8.50608	0.162	0	0	FAP+ Fib	OMD
0	8.50392	0.679	0.001	0	TTR+ Endocrine	RFX6
0	8.49204	0.111	0	0	TTR+ Endocrine	GDAP1L1
0	8.4806	0.151	0	0	COL1A2+ SMCs	DCLK3
0	8.46735	0.115	0	0	TTR+ Endocrine	NOL4
0	8.43735	0.226	0	0	TTR+ Endocrine	CELF3
0	8.42865	0.121	0	0	FAP+ Fib	COL6A5
0	8.41624	0.337	0.001	0	MYH11+ Fib	HSD17B6
0	8.41562	0.184	0.001	0	BNC1+ SECs	TMPRSS11A
0	8.39927	0.197	0	0	BNC1+ SECs	TP53AIP1
0	8.39089	0.479	0.001	0	TTR+ Endocrine	SYT4
0	8.383	0.593	0.001	0	TTR+ Endocrine	LY6H
0	8.34792	0.128	0.001	0	TTR+ Endocrine	PAPPA2
0	8.34063	0.607	0.003	0	RERGL+ SMCs	PLN
0	8.34048	0.125	0	0	TTR+ Endocrine	RPRML
0	8.31065	0.219	0.001	0	RERGL+ SMCs	SUSD5
0	8.30827	0.44	0.006	0	BNC1+ SECs	RHCG
0	8.26424	0.102	0	0	TTR+ Endocrine	KCNB2
0	8.2385	0.827	0.025	0	BNC1+ SECs	KRT14
0	8.23007	0.488	0.002	0	BNC1+ SECs	CLCA2
0	8.22912	0.286	0.003	0	BNC1+ SECs	KRT6C
0	8.22858	0.114	0	0	BNC1+ SECs	TMPRSS11BNL
0	8.22798	0.117	0.001	0	FCER1A+ DC	IL22RA2
0	8.22129	0.216	0.001	0	TTR+ Endocrine	ABCC8
0	8.19558	0.125	0	0	MYH11+ Fib	ALKAL1
0	8.16434	0.167	0.001	0	TTR+ Endocrine	ASCL1
0	8.16319	0.147	0.001	0	GAST+ Endocrine	PAX6
0	8.16268	0.208	0.003	0	BNC1+ SECs	KRT4
0	8.14566	0.173	0	0	BNC1+ SECs	SERPINB13
0	8.14251	0.115	0	0	TTR+ Endocrine	ACTL6B
0	8.13058	0.889	0.003	0	TTR+ Endocrine	CHGB
0	8.10507	0.393	0.001	0	TTR+ Endocrine	KIF1A
0	8.10323	0.858	0.02	0	BNC1+ SECs	KRT5
0	8.10036	0.696	0.076	0	IGHG+ PC	IGHGP
0	8.07478	0.189	0.001	0	FCER1A+ DC	CD207
0	8.05208	0.104	0.001	0	BCAR41+ Epi	IFNL3
0	8.03657	0.836	0.033	0	BNC1+ SECs	KRT13
0	8.01973	0.328	0.001	0	BNC1+ SECs	GBP6
0	8.01031	0.165	0	0	BNC1+ SECs	BNC1
0	8.00784	0.175	0.001	0	FAP+ Fib	OGN
0	8.00397	0.338	0	0	TTR+ Endocrine	PTPRN
0	7.98579	0.136	0	0	BCAR41+ Epi	BCAR4
0	7.98015	0.636	0.005	0	BNC1+ SECs	CALML3
0	7.97915	0.89	0.026	0	BNC1+ SECs	KRT6A
0	7.96981	0.528	0.001	0	TTR+ Endocrine	INSM1
0	7.93084	0.114	0	0	BNC1+ SECs	FOXE1
0	7.92338	0.21	0.002	0	BNC1+ SECs	CLCA4
0	7.90207	0.397	0.003	0	FCER1A+ DC	CD1E
0	7.8859	0.234	0.001	0	RERGL+ SMCs	HSPB7
0	7.88361	0.229	0.002	0	GAST+ Endocrine	INSM1
0	7.86426	0.348	0.002	0	TTR+ Endocrine	S100A1
0	7.8599	0.171	0.004	0	FCER1A+ DC	CCL22
0	7.85502	0.187	0.001	0	TTR+ Endocrine	VTN
0	7.833	0.161	0	0	TTR+ Endocrine	INA
0	7.833	0.953	0.042	0	BNC1+ SECs	S100A2
0	7.82906	0.102	0	0	TTR+ Endocrine	KCNK16
0	7.79497	0.236	0.001	0	TTR+ Endocrine	PCSK2
0	7.79302	0.5	0.009	0	MUC2+ Tumor cells	VGF
0	7.78771	0.131	0	0	TTR+ Endocrine	GABBR2
0	7.77582	0.144	0	0	BNC1+ SECs	FAT2
0	7.77272	0.91	0.018	0	FAP+ Fib	FBLN1
0	7.75927	0.129	0	0	BNC1+ SECs	IRX4
0	7.73653	0.42	0.004	0	GAST+ Endocrine	CHGB
0	7.72592	0.309	0	0	COL1A2+ SMCs	AC007406.3
0	7.71793	0.115	0	0	TTR+ Endocrine	DPP6
0	7.7085	0.627	0.01	0	FAP+ Fib	CCL11
0	7.69971	0.479	0.006	0	BCAR41+ Epi	UCA1
0	7.69731	0.25	0.002	0	CXCL5+ Macro	SLAMF9
0	7.66573	0.126	0.001	0	GAST+ Endocrine	FEV
0	7.66452	0.234	0	0	COL1A2+ SMCs	AC026369.2
0	7.65766	0.621	0.015	0	BNC1+ SECs	SPRR1B
0	7.64555	0.231	0.002	0	MYH11+ Fib	OSR1
0	7.63888	0.944	0.006	0	TTR+ Endocrine	SCG3
0	7.63064	0.238	0.002	0	GAST+ Endocrine	RFX6
0	7.62546	0.149	0	0	POSTN+ Fib	NDST4
0	7.60883	0.264	0.003	0	BNC1+ SECs	SERPINB4
0	7.60667	0.623	0.003	0	TTR+ Endocrine	VSTM2L
0	7.59411	0.328	0.001	0	TTR+ Endocrine	CAMK2B
0	7.59275	0.183	0.001	0	MYH11+ Fib	C8orf34
0	7.58447	0.665	0.019	0	BNC1+ SECs	LY6D
0	7.57946	0.711	0.006	0	COL1A2+ SMCs	EGFL6
0	7.57675	0.135	0.001	0	MYH11+ Fib	ST6GALNAC5
0	7.55343	0.641	0.005	0	POSTN+ Fib	AGT
0	7.55233	0.497	0.008	0	BNC1+ SECs	KRT16
0	7.5468	0.465	0.003	0	BNC1+ SECs	DSC3
0	7.54162	0.836	0.012	0	FCN1+ Mono	FCN1
0	7.54094	0.186	0.002	0	GAST+ Endocrine	MIR7-3HG
0	7.53722	0.565	0.012	0	BNC1+ SECs	KRT15
0	7.53488	0.144	0.001	0	MYH11+ Fib	GREM2
0	7.52889	0.148	0.001	0	FAP+ Fib	SCARA5
0	7.52872	0.321	0.001	0	TTR+ Endocrine	VWA5B2
0	7.5153	0.104	0.001	0	MUC2+ Tumor cells	CALB1
0	7.51426	0.905	0.012	0	RERGL+ SMCs	MYH11
0	7.51241	0.223	0.001	0	BNC1+ SECs	CERS3
0	7.50937	0.13	0.001	0	BNC1+ SECs	A2ML1
0	7.50487	0.277	0.002	0	RERGL+ SMCs	KCNAB1
0	7.49923	0.325	0.003	0	FAP+ Fib	SVEP1
0	7.49701	0.446	0.002	0	TTR+ Endocrine	MIR7-3HG
0	7.46511	0.165	0.001	0	FAP+ Fib	CHRDL2
0	7.46179	0.25	0.003	0	BCAR41+ Epi	CLDN6
0	7.45868	0.13	0	0	COL1A2+ SMCs	AP003555.2
0	7.45504	0.594	0.052	0	CXCL5+ Macro	CXCL5
0	7.44404	0.214	0.001	0	POSTN+ Fib	VSTM2A
0	7.42535	0.587	0.004	0	MYH11+ Fib	MYOCD
0	7.4156	0.712	0.005	0	FAP+ Fib	FGF7
0	7.41469	0.259	0.002	0	RERGL+ SMCs	NRIP2
0	7.41361	0.266	0.001	0	TTR+ Endocrine	KCNJ6
0	7.39714	0.388	0.015	0	MUC6+ GMCs	SCGB3A1
0	7.39266	0.318	0.002	0	KIR2DL4+ NK	KRT81
0	7.38911	0.131	0.001	0	FAP+ Fib	CILP
0	7.38619	0.486	0.002	0	POSTN+ Fib	COL4A6
0	7.38213	0.161	0.001	0	TTR+ Endocrine	BHMT
0	7.3703	0.252	0.001	0	TTR+ Endocrine	PPP1R1A
0	7.36756	0.362	0.002	0	FAP+ Fib	GREM1
0	7.36644	0.37	0.002	0	TTR+ Endocrine	ARX
0	7.3604	0.102	0.001	0	TTR+ Endocrine	CPB1
0	7.36002	0.134	0.001	0	GAST+ Endocrine	CRYBA2
0	7.35629	0.102	0.002	0	BNC1+ SECs	CRCT1
0	7.35427	0.961	0.273	0	IGHG+ PC	IGHG3
0	7.3529	0.652	0.007	0	TTR+ Endocrine	SCG5
0	7.35123	0.18	0.001	0	TTR+ Endocrine	DIRAS2
0	7.34643	0.142	0.001	0	BNC1+ SECs	ZNF750
0	7.34426	0.442	0.006	0	MYH11+ Fib	C2orf40
0	7.33027	0.187	0.001	0	RERGL+ SMCs	ATP1A2
0	7.32621	0.457	0.003	0	BNC1+ SECs	MIR205HG
0	7.3204	0.624	0.002	0	COL1A2+ SMCs	ENPEP
0	7.31036	0.357	0.001	0	TTR+ Endocrine	RIMBP2
0	7.3091	0.216	0.001	0	BNC1+ SECs	TMEM40
0	7.26302	0.385	0.003	0	BNC1+ SECs	PKP1
0	7.26288	0.558	0.006	0	BNC1+ SECs	DSG3
0	7.247	0.918	0.008	0	TTR+ Endocrine	MS4A8
0	7.23869	0.148	0	0	BNC1+ SECs	PCP4L1
0	7.23805	0.44	0.002	0	COL1A2+ SMCs	ACAN
0	7.23656	0.368	0.002	0	BNC1+ SECs	TP63
0	7.23604	0.549	0.002	0	COL1A2+ SMCs	GUCY1A2
0	7.22805	0.156	0.002	0	GAST+ Endocrine	NEUROD1
0	7.22069	0.125	0.001	0	MYH11+ Fib	LINC00578
0	7.21365	0.628	0.007	0	RERGL+ SMCs	CNN1
0	7.21092	0.308	0.001	0	TTR+ Endocrine	CPLX2
0	7.20965	0.97	0.046	0	POSTN+ Fib	POSTN
0	7.20828	0.5	0.003	0	COL1A2+ SMCs	FAM162B
0	7.20764	0.952	0.016	0	MYH11+ Fib	MYH11
0	7.20647	0.147	0.001	0	RERGL+ SMCs	LDB3
0	7.20493	0.111	0	0	TTR+ Endocrine	TMEM190
0	7.20355	0.852	0.006	0	POSTN+ Fib	TRPA1
0	7.19605	0.108	0	0	TTR+ Endocrine	KCNMB2
0	7.18529	0.151	0.001	0	BNC1+ SECs	CYP24A1
0	7.14633	0.234	0.003	0	MUC2+ Tumor cells	SRRM3
0	7.14293	0.108	0	0	TTR+ Endocrine	KIRREL2
0	7.14147	0.511	0.003	0	POSTN+ Fib	C1QL1
0	7.13975	0.159	0.001	0	RERGL+ SMCs	KCNA5
0	7.13356	0.26	0.002	0	MYH11+ Fib	NELL1
0	7.11417	0.233	0.001	0	TTR+ Endocrine	SLC35F3
0	7.10749	0.386	0.004	0	FAP+ Fib	PODN
0	7.10463	0.164	0.001	0	FAP+ Fib	ITGBL1
0	7.10029	0.594	0.014	0	CXCL5+ Macro	INHBA
0	7.09917	0.289	0.001	0	POSTN+ Fib	BMP5
0	7.09732	0.338	0.008	0	GAST+ Endocrine	SCG5
0	7.09657	0.564	0.009	0	TTR+ Endocrine	TM4SF4
2.6147e-220	7.09012	0.113	0.003	1.5496e-215	GAST+ Endocrine	CLTRN
0	7.07677	0.327	0.002	0	MYH11+ Fib	MFAP5
0	7.06813	0.216	0.003	0	BNC1+ SECs	SCEL
0	7.06747	0.155	0.001	0	RERGL+ SMCs	NPY1R
0	7.06383	0.633	0.008	0	TTR+ Endocrine	DNAJC12
0	7.05787	0.471	0.003	0	COL1A2+ SMCs	TRPC6
0	7.05624	0.607	0.003	0	COL1A2+ SMCs	COX4I2
0	7.04973	0.115	0	0	POSTN+ Fib	GDNF
0	7.04709	0.72	0.01	0	RERGL+ SMCs	LMOD1
0	7.04689	0.125	0	0	TTR+ Endocrine	SLC38A3
0	7.04539	0.315	0.005	0	TTR+ Endocrine	CCKBR
0	7.04495	0.2	0.001	0	TTR+ Endocrine	STMN2
0	7.04145	0.167	0.001	0	TTR+ Endocrine	2025-03-04
0	7.03652	0.325	0.002	0	POSTN+ Fib	F2RL2
0	7.03627	0.193	0.001	0	FAP+ Fib	PTGER1
0	7.0272	0.187	0.001	0	BNC1+ SECs	CAPNS2
0	7.02662	0.123	0	0	COL1A2+ SMCs	LINC01929
0	7.02529	0.374	0.007	0	BNC1+ SECs	SERPINB3
0	7.02511	0.317	0.005	0	MYH11+ Fib	GREM1
0	7.02324	0.203	0.001	0	RERGL+ SMCs	ANGPTL1
0	7.02267	0.884	0.008	0	POSTN+ Fib	FENDRR
0	7.02055	0.732	0.02	0	FAP+ Fib	CCDC80
0	7.02007	0.889	0.042	0	BCAR41+ Epi	MMP7
0	7.01536	0.455	0.005	0	FAP+ Fib	COL8A1
0	7.01354	0.249	0.004	0	TTR+ Endocrine	APOA1
0	7.01147	0.19	0.005	0	GAST+ Endocrine	TTR
0	7.0109	0.289	0.001	0	TTR+ Endocrine	CALY
0	7.00778	0.817	0.01	0	MYH11+ Fib	CNN1
0	7.00589	0.22	0.001	0	POSTN+ Fib	ZP1
0	7.00343	0.104	0.001	0	GAST+ Endocrine	PCSK2
0	7.0021	0.164	0.001	0	TTR+ Endocrine	SV2C
0	7.00013	0.174	0.005	0	CXCL5+ Macro	MMP10
0	6.9912	0.177	0	0	TTR+ Endocrine	CDK5R2
0	6.99093	0.817	0.045	0	MUC2+ Tumor cells	SPINK4
0	6.99016	0.123	0.001	0	RERGL+ SMCs	NTRK3
0	6.98864	0.116	0.002	0	RERGL+ SMCs	AC091182.1
0	6.98611	0.177	0.002	0	MT1H+ Tumor cells	NKX6-2
0	6.98348	0.552	0.005	0	FAP+ Fib	ISLR
0	6.98092	0.138	0.001	0	TTR+ Endocrine	RTBDN
0	6.97935	0.503	0.003	0	POSTN+ Fib	ARHGAP28
0	6.97542	0.216	0.002	0	TTR+ Endocrine	KLK12
0	6.95159	0.118	0.001	0	RERGL+ SMCs	GPR20
0	6.94917	0.145	0.001	0	CXCL5+ Macro	AC106865.1
0	6.94824	0.463	0.003	0	POSTN+ Fib	ENHO
0	6.94477	0.203	0.003	0	GAST+ Endocrine	SCGN
0	6.93219	0.122	0.001	0	POSTN+ Fib	HMGCLL1
0	6.92582	0.335	0.004	0	CD8+ FGFBP2+ Temra	FGFBP2
0	6.92394	0.578	0.008	0	RERGL+ SMCs	EFHD1
0	6.91548	0.147	0.001	0	POSTN+ Fib	LINC01915
0	6.90736	0.645	0.012	0	CD163L1+ Macro	F13A1
0	6.90714	0.663	0.014	0	MYH11+ Fib	KCNMB1
0	6.90536	0.161	0.001	0	TTR+ Endocrine	PAX6
0	6.90521	0.415	0.004	0	POSTN+ Fib	SLITRK6
0	6.90147	0.153	0.001	0	BNC1+ SECs	TENM2
0	6.89669	0.415	0.002	0	COL1A2+ SMCs	ADAMTS12
0	6.89228	0.227	0.002	0	RERGL+ SMCs	HRC
0	6.88832	0.586	0.004	0	COL1A2+ SMCs	CSPG4
0	6.876	0.138	0.001	0	TTR+ Endocrine	SLC35D3
0	6.87141	0.396	0.002	0	COL1A2+ SMCs	HIGD1B
0	6.86884	0.203	0.001	0	COL1A2+ SMCs	RASD2
0	6.86628	0.973	0.012	0	POSTN+ Fib	PDGFRA
0	6.86045	0.116	0.001	0	MT1H+ Tumor cells	AL138930.1
0	6.85164	0.455	0.004	0	FAP+ Fib	LSAMP
0	6.85052	0.144	0.001	0	COL1A2+ SMCs	SEMA5B
0	6.84444	0.425	0.003	0	COL1A2+ SMCs	KCNJ8
0	6.82631	0.124	0	0	COL1A2+ SMCs	LINC00924
0	6.8196	0.141	0.001	0	TTR+ Endocrine	CAMK2N2
0	6.81766	0.232	0.002	0	BNC1+ SECs	KRT16P6
0	6.81515	0.276	0.01	0	FAP+ Fib	C7
0	6.81291	0.207	0.001	0	FCN3+ Endothelial	FCN3
0	6.8116	0.116	0.002	0	COL1A2+ SMCs	PI15
0	6.80852	0.147	0.001	0	COL1A2+ SMCs	CYP26B1
0	6.80851	0.207	0.001	0	BNC1+ SECs	PAX9
0	6.80443	0.288	0.003	0	RERGL+ SMCs	MYOCD
0	6.80281	1	0.054	0	RERGL+ SMCs	TAGLN
0	6.79949	0.221	0.003	0	MYH11+ Fib	DTNA
0	6.79675	0.365	0.003	0	FAP+ Fib	FIBIN
0	6.79312	0.429	0.011	0	BNC1+ SECs	KRT6B
0	6.79226	0.362	0.005	0	RERGL+ SMCs	TBX2-AS1
0	6.79086	0.469	0.004	0	TTR+ Endocrine	SSTR2
0	6.78212	0.195	0.001	0	ADGRG6+ Endothelial	CCL14
0	6.77535	0.391	0.007	0	CXCL5+ Macro	MARCO
0	6.77193	0.279	0.003	0	MYH11+ Fib	PTGER1
0	6.76961	0.479	0.005	0	FAP+ Fib	ABCA8
0	6.76908	0.637	0.008	0	FCN1+ Mono	CD300E
0	6.74886	0.678	0.006	0	POSTN+ Fib	COL4A5
0	6.74528	0.669	0.012	0	FAP+ Fib	PTGDS
0	6.73785	0.985	0.026	0	ADGRG6+ Endothelial	ACKR1
0	6.73715	0.128	0.001	0	TTR+ Endocrine	AMER3
0	6.72886	0.425	0.008	0	FCER1A+ DC	FCER1A
0	6.72731	0.344	0.005	0	BNC1+ SECs	FGFBP1
0	6.72668	0.96	0.28	0	IGHG+ PC	IGHG1
0	6.72582	0.628	0.017	0	GAST+ Endocrine	PCSK1N
0	6.72562	0.711	0.005	0	TTR+ Endocrine	BEX1
0	6.7246	0.482	0.002	0	COL1A2+ SMCs	EGFLAM
0	6.71783	0.446	0.004	0	TTR+ Endocrine	APLP1
0	6.71735	0.976	0.034	0	POSTN+ Fib	CXCL14
0	6.71587	0.144	0.002	0	RERGL+ SMCs	LINC00702
0	6.71343	0.346	0.006	0	MYH11+ Fib	NDNF
0	6.7091	0.142	0.001	0	FAP+ Fib	EPHA7
1.7738e-295	6.70578	0.144	0.001	1.0513e-290	MYH11+ Fib	JPH2
0	6.69799	0.148	0.002	0	TTR+ Endocrine	FGL1
0	6.69415	0.165	0.002	0	BNC1+ SECs	TGM1
0	6.68751	0.446	0.01	0	GAST+ Endocrine	MS4A8
0	6.67963	0.278	0.006	0	MUC2+ Tumor cells	ALDOB
0	6.67816	0.997	0.044	0	FAP+ Fib	DCN
0	6.67726	0.121	0.001	0	ADGRG6+ Endothelial	LINC02147
1.7117e-296	6.67355	0.279	0.006	1.0144e-291	MYH11+ Fib	COL23A1
0	6.67241	0.324	0.005	0	RERGL+ SMCs	RBPMS2
4.3888e-32	6.67131	0.182	0.038	2.60107e-27	GAST+ Endocrine	GHRL
0	6.66959	0.317	0.002	0	MYH11+ Fib	HHIP-AS1
0	6.66524	0.156	0.002	0	GAST+ Endocrine	SCG2
0	6.66287	0.888	0.015	0	COL1A2+ SMCs	NOTCH3
0	6.6627	0.612	0.031	0	MUC6+ GMCs	LTF
0	6.66136	0.675	0.015	0	GAST+ Endocrine	CHGA
0	6.65393	0.161	0.001	0	FAP+ Fib	ADAM33
0	6.65315	0.236	0.003	0	FCER1A+ DC	CD1A
0	6.64838	0.106	0.001	0	FAP+ Fib	PTGFR
0	6.64684	0.555	0.006	0	ALPL+ Neu	CMTM2
0	6.64642	0.111	0	0	TTR+ Endocrine	F2
0	6.63201	0.77	0.009	0	COL1A2+ SMCs	CD248
0	6.62034	0.129	0.001	0	POSTN+ Fib	AC040170.1
0	6.61984	0.162	0.003	0	MUC2+ Tumor cells	MEP1A
0	6.61933	0.121	0.002	0	FAP+ Fib	SLIT2
0	6.6043	0.584	0.003	0	COL1A2+ SMCs	FOXS1
0	6.60365	0.126	0.001	0	FAP+ Fib	SPOCK1
0	6.60311	0.911	0.016	0	TTR+ Endocrine	PCSK1N
0	6.60288	0.128	0	0	TTR+ Endocrine	UNC80
1.3627e-244	6.60228	0.104	0.002	8.0762e-240	GAST+ Endocrine	SYT4
0	6.6022	0.516	0.005	0	POSTN+ Fib	WNT4
0	6.6021	0.37	0.002	0	TTR+ Endocrine	TMEM61
0	6.59979	0.992	0.049	0	COL1A2+ SMCs	RGS5
0	6.59641	0.667	0.055	0	MUC6+ GMCs	BPIFB1
0	6.59566	0.403	0.003	0	COL1A2+ SMCs	ABCC9
0	6.59424	0.254	0.002	0	BNC1+ SECs	GJB5
0	6.589	0.545	0.011	0	RERGL+ SMCs	HSPB6
0	6.58115	0.421	0.004	0	COL1A2+ SMCs	TDO2
0	6.57478	0.885	0.013	0	MYH11+ Fib	LMOD1
0	6.57058	0.574	0.006	0	TTR+ Endocrine	PCSK1
1.3637e-158	6.55865	0.106	0.001	8.082e-154	MYH11+ Fib	PGR
0	6.54967	0.121	0.001	0	TTR+ Endocrine	DNER
0	6.54903	0.856	0.014	0	ADGRG6+ Endothelial	MMRN1
0	6.54298	0.236	0.002	0	TTR+ Endocrine	PDE8B
0	6.54126	0.563	0.005	0	POSTN+ Fib	TMEM119
0	6.53481	0.561	0.005	0	TTR+ Endocrine	SNAP25
0	6.53372	0.216	0.003	0	MT1H+ Tumor cells	UPK1B
0	6.5321	0.817	0.017	0	MYH11+ Fib	SYNPO2
2.3095e-267	6.52963	0.173	0.005	1.3688e-262	GAST+ Endocrine	GC
0	6.52935	0.19	0.001	0	TTR+ Endocrine	SLC18A1
0	6.52905	0.939	0.02	0	FAP+ Fib	MFAP4
0	6.52844	0.463	0.014	0	BCAR41+ Epi	NPW
0	6.52779	0.347	0.004	0	RERGL+ SMCs	C2orf40
0	6.52613	0.1	0.002	0	BNC1+ SECs	NCCRP1
0	6.51991	0.422	0.006	0	RERGL+ SMCs	LGI4
0	6.50568	0.222	0.004	0	FAP+ Fib	PRELP
0	6.49295	0.633	0.073	0	IGHG+ PC	IGHG2
0	6.49052	0.989	0.053	0	RERGL+ SMCs	ACTA2
0	6.48854	0.18	0.001	0	BNC1+ SECs	GPR87
0	6.48268	0.227	0.004	0	RERGL+ SMCs	FHL5
0	6.48132	0.101	0.002	0	RERGL+ SMCs	ADCY5
0	6.47781	0.541	0.005	0	TTR+ Endocrine	DIRAS3
0	6.46985	0.475	0.013	0	MUC2+ Tumor cells	PCLO
7.6984e-228	6.46011	0.173	0.003	4.5625e-223	MYH11+ Fib	CHRDL2
0	6.45897	0.744	0.008	0	COL1A2+ SMCs	EDNRA
0	6.45634	0.459	0.002	0	COL1A2+ SMCs	LINGO1
0	6.45501	0.292	0.002	0	TTR+ Endocrine	GFRA3
0	6.44758	0.476	0.007	0	COL1A2+ SMCs	ASPN
0	6.44744	0.154	0.002	0	FCN1+ Mono	ASGR2
0	6.44445	0.165	0.002	0	MUC2+ Tumor cells	LINC00668
0	6.44333	0.196	0.005	0	LRP4+ SECs	LRP4
0	6.44311	0.387	0.01	0	LRP4+ SECs	C6orf222
0	6.4427	0.652	0.012	0	FAP+ Fib	NR2F1
3.91709e-18	6.43748	0.128	0.037	2.32151e-13	TTR+ Endocrine	GAST
0	6.43516	0.148	0.002	0	MUC6+ GMCs	ODAM
8.67989e-88	6.43355	0.135	0.004	5.14422e-83	MYH11+ Fib	RSPO3
0	6.43118	0.344	0.003	0	TTR+ Endocrine	RAB3B
0	6.4295	0.111	0.001	0	POSTN+ Fib	ADAMTS8
1.4382e-202	6.42867	0.108	0.003	8.5238e-198	GAST+ Endocrine	ARX
0	6.42802	0.126	0.001	0	SPP1+ Macro	HS3ST2
0	6.42095	0.633	0.01	0	CD163L1+ Macro	LILRB5
0	6.41829	0.332	0.002	0	COL1A2+ SMCs	AVPR1A
0	6.41803	0.683	0.026	0	MUC2+ Tumor cells	MUC2
0	6.41475	0.201	0.011	0	BNC1+ SECs	CNFN
0	6.40718	0.349	0.003	0	FAP+ Fib	DPT
0	6.40637	0.126	0.001	0	POSTN+ Fib	WNT2
0	6.4039	0.333	0.006	0	ALPL+ Neu	PROK2
2.4399e-243	6.40097	0.154	0.002	1.446e-238	MYH11+ Fib	ADCY5
0	6.39967	0.384	0.002	0	POSTN+ Fib	ADGRL3
0	6.39576	0.467	0.003	0	COL1A2+ SMCs	HEYL
0	6.39059	0.397	0.003	0	TTR+ Endocrine	ST18
0	6.38778	0.981	0.048	0	MYH11+ Fib	MYLK
0	6.38723	0.105	0.001	0	ALPL+ Neu	PGLYRP1
0	6.38375	0.704	0.009	0	COL1A2+ SMCs	GJC1
8.207e-235	6.37983	0.173	0.003	4.864e-230	MYH11+ Fib	AC005062.1
0	6.37909	0.245	0.004	0	FCN1+ Mono	RETN
0	6.37723	0.292	0.004	0	FCN3+ Endothelial	ESM1
0	6.37377	0.272	0.003	0	COL1A2+ SMCs	C3orf80
0	6.37335	0.282	0.005	0	BNC1+ SECs	FMO2
0	6.37132	0.157	0.001	0	TTR+ Endocrine	PDZK1
0	6.3692	0.182	0.003	0	RERGL+ SMCs	C1QTNF2
0	6.36771	0.154	0.001	0	COL1A2+ SMCs	EBF2
0	6.36572	0.465	0.005	0	COL1A2+ SMCs	MMP11
0	6.365	0.161	0.002	0	TTR+ Endocrine	CTXND1
0	6.36466	0.955	0.041	0	POSTN+ Fib	PLAT
0	6.36344	0.639	0.011	0	CD163L1+ Macro	CD163L1
0	6.35567	0.109	0.002	0	CXCL5+ Macro	CCL7
0	6.35516	0.822	0.023	0	LRP4+ SECs	DUOXA2
0	6.35504	0.233	0.002	0	POSTN+ Fib	SALL1
0	6.35397	0.17	0.002	0	POSTN+ Fib	BDNF
0	6.35329	0.302	0.003	0	POSTN+ Fib	AC114284.1
0	6.3526	0.317	0.009	0	MUC2+ Tumor cells	MUC17
0	6.34413	0.879	0.013	0	COL1A2+ SMCs	PDGFRB
0	6.34376	0.993	0.073	0	RERGL+ SMCs	MYL9
0	6.3417	0.144	0.005	0	TFF+ Fib	ENHO
0	6.33102	0.118	0.001	0	BCAR41+ Epi	TBX1
0	6.32938	0.167	0.001	0	TTR+ Endocrine	CACNG4
0	6.32563	0.948	0.062	0	RERGL+ SMCs	C11orf96
0	6.3255	0.973	0.033	0	FAP+ Fib	LUM
0	6.31715	0.105	0.002	0	BCAR41+ Epi	AC022784.1
0	6.31683	0.598	0.005	0	COL1A2+ SMCs	CDH6
0	6.31584	0.182	0.004	0	MUC2+ Tumor cells	UNC13A
0	6.31492	0.235	0.003	0	FAP+ Fib	CLDN11
0	6.31472	0.878	0.015	0	ALPL+ Neu	FCGR3B
8.9583e-212	6.31015	0.135	0.002	5.3092e-207	MYH11+ Fib	RAB9B
0	6.3051	0.232	0.002	0	MUC6+ GMCs	A4GNT
0	6.29841	0.104	0	0	COL1A2+ SMCs	IL17B
0	6.29132	0.522	0.005	0	COL1A2+ SMCs	ECM2
0	6.29123	0.543	0.007	0	FAP+ Fib	CLMP
0	6.29017	0.28	0.002	0	POSTN+ Fib	UNC5C
0	6.28351	0.337	0.003	0	COL1A2+ SMCs	REM1
0	6.27796	0.161	0.003	0	FCN3+ Endothelial	GJA5
0	6.27503	0.916	0.038	0	COL1A2+ SMCs	THY1
9.339e-305	6.2749	0.14	0.007	5.5348e-300	CLU+ SMCs	LGI4
0	6.27362	1	0.059	0	MYH11+ Fib	TAGLN
0	6.2735	0.364	0.008	0	GAST+ Endocrine	SCG3
0	6.27276	0.164	0.001	0	TTR+ Endocrine	KCNH6
1.0284e-148	6.27174	0.173	0.009	6.095e-144	GAST+ Endocrine	SUCNR1
0	6.27151	0.201	0.003	0	RERGL+ SMCs	AP000892.3
0	6.26059	0.146	0.003	0	BCAR41+ Epi	GAL
0	6.25631	0.245	0.003	0	FAP+ Fib	WNT2B
0	6.25602	0.637	0.011	0	FAP+ Fib	TCF21
0	6.25267	0.624	0.01	0	COL1A2+ SMCs	OLFML2A
0	6.25193	0.651	0.011	0	ALPL+ Neu	CXCR2
0	6.25001	0.835	0.029	0	LRP4+ SECs	DUOX2
0	6.24742	0.156	0.002	0	FAP+ Fib	ROBO2
0	6.24589	0.731	0.009	0	POSTN+ Fib	EMID1
0	6.23448	0.378	0.003	0	POSTN+ Fib	GFRA1
0	6.23337	0.83	0.018	0	CD163L1+ Macro	FOLR2
0	6.2331	0.231	0.003	0	MYH11+ Fib	CCDC144NL-AS1
0	6.23275	0.195	0.003	0	POSTN+ Fib	COL9A1
0	6.22465	0.992	0.545	0	IGHA+ PC	IGHA1
0	6.22231	0.375	0.006	0	MYH11+ Fib	LINC01082
0	6.22011	0.145	0.001	0	ADGRG6+ Endothelial	CADM3-AS1
0	6.21737	0.219	0.004	0	MUC2+ Tumor cells	PCSK1
0	6.21044	0.354	0.006	0	RERGL+ SMCs	NTRK2
0	6.20624	0.345	0.003	0	COL1A2+ SMCs	OR51E1
0	6.20091	0.179	0.004	0	MT1H+ Tumor cells	SOSTDC1
0	6.2002	0.254	0.003	0	FAP+ Fib	LRRN4CL
0	6.19638	0.203	0.004	0	RERGL+ SMCs	DACT3
0	6.18718	0.339	0.003	0	COL1A2+ SMCs	EPHA3
1.5547e-239	6.18094	0.202	0.004	9.2143e-235	MYH11+ Fib	GPM6B
0	6.17696	0.273	0.003	0	ADGRG6+ Endothelial	TLL1
0	6.17505	0.142	0.002	0	FAP+ Fib	TFPI2
0	6.17493	0.978	0.039	0	FAP+ Fib	C1S
5.021e-159	6.17081	0.13	0.005	2.9758e-154	GAST+ Endocrine	SSTR2
0	6.16783	0.49	0.016	0	MYH11+ Fib	PTN
0	6.16709	0.102	0.001	0	TTR+ Endocrine	SLC6A19
0	6.16319	0.333	0.003	0	BNC1+ SECs	SOX15
0	6.15442	0.208	0.004	0	FCER1A+ DC	AL138899.1
0	6.14249	0.548	0.012	0	MYH11+ Fib	SMOC2
0	6.14096	0.807	0.018	0	RERGL+ SMCs	FRZB
0	6.13651	0.303	0.004	0	FAP+ Fib	LINC01082
0	6.13326	0.325	0.003	0	POSTN+ Fib	ITGA11
0	6.13216	0.783	0.052	0	MUC6+ GMCs	MUC6
0	6.12717	0.794	0.013	0	COL1A2+ SMCs	CCDC102B
0	6.12648	0.176	0.001	0	FCN3+ Endothelial	LINC01235
0	6.12626	0.32	0.004	0	FAP+ Fib	BICC1
0	6.12464	0.444	0.004	0	POSTN+ Fib	TMEM100
0	6.12453	0.131	0.001	0	FCN3+ Endothelial	SEMA3G
0	6.12093	0.241	0.002	0	POSTN+ Fib	FBN2
0	6.11847	0.85	0.049	0	MT1H+ Tumor cells	GKN2
0	6.1171	0.984	0.092	0	RERGL+ SMCs	ADIRF
0	6.1162	0.257	0.003	0	POSTN+ Fib	ALKAL2
0	6.11578	0.414	0.015	0	LRP4+ SECs	ANGPTL4
0	6.11206	0.11	0.003	0	RERGL+ SMCs	HSPB2
0	6.1118	0.675	0.046	0	FAP+ Fib	CFD
0	6.11038	0.695	0.016	0	POSTN+ Fib	NRG1
0	6.10728	0.455	0.007	0	FAP+ Fib	ABI3BP
0	6.10115	0.21	0.002	0	TTR+ Endocrine	LINC02532
1.111e-170	6.09709	0.152	0.006	6.5845e-166	GAST+ Endocrine	DIRAS3
0	6.09698	0.106	0.002	0	RERGL+ SMCs	AMPH
0	6.09591	0.109	0.002	0	LRP4+ SECs	ENKUR
0	6.09432	0.644	0.018	0	MYH11+ Fib	ITGA8
0	6.09236	0.2	0.001	0	POSTN+ Fib	INSC
0	6.0922	0.4	0.006	0	KIR2DL4+ NK	KRT86
0	6.08491	0.138	0.002	0	FCER1A+ DC	FLT3
0	6.08465	0.574	0.007	0	COL1A2+ SMCs	PRRX1
0	6.08423	0.262	0.004	0	FAP+ Fib	ABCA6
0	6.0832	0.705	0.014	0	POSTN+ Fib	WNT5A
0	6.08235	0.256	0.004	0	FAP+ Fib	MIR100HG
0	6.08197	0.904	0.023	0	COL1A2+ SMCs	NDUFA4L2
0	6.07691	0.207	0.001	0	BNC1+ SECs	ANXA8
0	6.07685	0.85	0.023	0	FAP+ Fib	CTSK
0	6.07399	0.188	0.002	0	POSTN+ Fib	SCUBE2
0	6.07037	0.275	0.002	0	TTR+ Endocrine	RUNDC3A
0	6.06673	0.146	0.001	0	COL1A2+ SMCs	AC093908.1
0	6.06543	0.356	0.007	0	MYH11+ Fib	SAMD11
0	6.06473	0.422	0.01	0	LRP4+ SECs	LINC00342
0	6.06406	0.52	0.006	0	COL1A2+ SMCs	ADAMTS2
0	6.06384	0.615	0.011	0	MYH11+ Fib	FGF7
0	6.0631	0.103	0.001	0	COL1A2+ SMCs	ERFE
0	6.06053	0.593	0.006	0	COL1A2+ SMCs	SLIT3
0	6.0565	0.284	0.003	0	CD163L1+ Macro	GFRA2
0	6.05626	0.788	0.026	0	MYH11+ Fib	PDLIM3
0	6.05471	0.37	0.008	0	FAP+ Fib	THBS2
0	6.0505	0.111	0.001	0	FAP+ Fib	GSTM5
0	6.04901	0.555	0.023	0	MT1H+ Tumor cells	ADH1C
0	6.04879	0.415	0.013	0	BNC1+ SECs	GJB2
0	6.04581	0.465	0.021	0	CXCL5+ Macro	IL6
0	6.03444	0.149	0.005	0	LRP4+ SECs	RNF183
0	6.02829	0.401	0.014	0	FCN1+ Mono	EREG
0	6.02813	0.141	0.003	0	LRP4+ SECs	SEMA3E
0	6.02451	0.406	0.01	0	RERGL+ SMCs	AOC3
3.3194e-232	6.01847	0.186	0.007	1.9673e-227	GAST+ Endocrine	BEX1
0	6.01535	0.815	0.016	0	POSTN+ Fib	FOXF1
0	6.01439	0.151	0.001	0	TTR+ Endocrine	PGAM2
0	6.01182	0.126	0.001	0	BNC1+ SECs	GJB6
0	6.00941	0.574	0.008	0	TTR+ Endocrine	PROX1
0	6.00817	0.439	0.016	0	SPP1+ Macro	CCL18
0	6.00714	0.629	0.007	0	POSTN+ Fib	DIO2
4.2387e-209	6.00694	0.121	0.003	2.5121e-204	GAST+ Endocrine	TMEM61
0	6.00351	0.423	0.004	0	ADGRG6+ Endothelial	MYRIP
0	6.00305	0.899	0.032	0	RERGL+ SMCs	SOD3
0	5.99843	0.289	0.002	0	TTR+ Endocrine	SYT5
0	5.9966	0.923	0.04	0	MYH11+ Fib	FHL1
0	5.99492	0.247	0.005	0	RERGL+ SMCs	OR51E1
0	5.99221	0.792	0.035	0	RERGL+ SMCs	CSRP2
0	5.98779	0.817	0.034	0	MYH11+ Fib	LTBP1
0	5.98501	0.292	0.003	0	TTR+ Endocrine	SLC29A4
0	5.98376	0.449	0.008	0	FAP+ Fib	LAMA2
0	5.9805	1	0.042	0	HPGD+ Mast	CPA3
0	5.98009	0.716	0.01	0	POSTN+ Fib	FOXF2
0	5.97904	0.745	0.037	0	TFF+ Fib	CXCL14
0	5.97588	0.333	0.005	0	ALPL+ Neu	CXCR1
0	5.9722	0.2	0.002	0	ADGRG6+ Endothelial	TACR1
0	5.97204	0.642	0.028	0	RERGL+ SMCs	SORBS2
0	5.97041	0.122	0.002	0	BCAR41+ Epi	NPB
0	5.97039	0.939	0.128	0	CXCL5+ Macro	CXCL3
0	5.96911	0.892	0.031	0	COL1A2+ SMCs	COL5A2
0	5.96837	0.761	0.105	0	MUC6+ GMCs	LIPF
1.0343e-166	5.96758	0.125	0.002	6.1301e-162	MYH11+ Fib	GLRB
0	5.96486	0.543	0.047	0	SPP1+ Macro	MMP12
0	5.96024	0.663	0.02	0	RERGL+ SMCs	CRYAB
3.62888e-98	5.95815	0.106	0.002	2.15069e-93	MYH11+ Fib	ADAM33
0	5.95798	0.239	0.006	0	RERGL+ SMCs	CAP2
0	5.95752	0.49	0.009	0	BNC1+ SECs	TRIM29
0	5.95434	0.27	0.005	0	RERGL+ SMCs	SGCA
0	5.95426	0.16	0.001	0	BNC1+ SECs	TINCR
0	5.95402	0.974	0.035	0	POSTN+ Fib	LUM
0	5.94898	0.671	0.008	0	POSTN+ Fib	NSG1
0	5.94774	0.104	0.001	0	FCN3+ Endothelial	KCNN2
0	5.94384	0.202	0.002	0	BNC1+ SECs	ADH7
0	5.94298	0.146	0.004	0	BCAR41+ Epi	KLK5
0	5.93702	0.113	0.001	0	FCN3+ Endothelial	IGF2-2
0	5.93608	0.926	0.032	0	FAP+ Fib	RARRES2
0	5.93496	0.542	0.024	0	ALPL+ Neu	S100A12
0	5.93413	0.263	0.012	0	MUC2+ Tumor cells	COL16A1
0	5.9298	0.206	0.002	0	COL1A2+ SMCs	TMEM108
0	5.92629	0.321	0.004	0	TTR+ Endocrine	GABRB3
0	5.92342	0.252	0.001	0	TTR+ Endocrine	CNIH2
0	5.9215	0.756	0.013	0	POSTN+ Fib	PCDH18
0	5.92089	0.308	0.004	0	TTR+ Endocrine	TUBB2B
0	5.91718	0.832	0.06	0	MT1H+ Tumor cells	MT1G
0	5.9152	0.992	0.19	0	IGHA+ PC	JCHAIN
0	5.9136	0.481	0.01	0	MYH11+ Fib	MRGPRF
0	5.91351	0.645	0.011	0	CD163L1+ Macro	CD209
0	5.9104	0.103	0.001	0	BNC1+ SECs	AC019349.1
0	5.90775	0.805	0.012	0	FCN3+ Endothelial	KDR
0	5.90689	0.275	0.003	0	COL1A2+ SMCs	LYPD1
0	5.90499	0.99	0.058	0	MYH11+ Fib	ACTA2
0	5.90269	0.266	0.009	0	MUC2+ Tumor cells	ITLN1
0	5.90238	0.122	0.002	0	FAP+ Fib	ZFHX4
0	5.90134	0.574	0.02	0	BCAR41+ Epi	S100A7
0	5.90127	0.232	0.004	0	FCN3+ Endothelial	APLN
0	5.8985	0.322	0.004	0	POSTN+ Fib	EFCC1
0	5.89713	0.906	0.299	0	IGHA+ PC	IGHA2
0	5.8902	0.224	0.006	0	LRP4+ SECs	PTPRR
0	5.88872	0.467	0.011	0	LRP4+ SECs	SLC5A5
0	5.88868	0.249	0.012	0	FCER1A+ DC	S100B
0	5.8881	0.458	0.008	0	FAP+ Fib	GPC6
0	5.88691	0.191	0.002	0	CD4+ TNFRSF9+ Treg	CCR8
0	5.8867	0.555	0.014	0	CXCL5+ Macro	CLEC5A
0	5.88525	0.806	0.018	0	FCN3+ Endothelial	PODXL
0	5.87842	0.263	0.006	0	CD8+ FGFBP2+ Temra	KLRF1
0	5.87471	0.603	0.015	0	FAP+ Fib	EFEMP1
0	5.87258	0.115	0.002	0	BNC1+ SECs	C2orf54
0	5.87011	0.124	0.001	0	POSTN+ Fib	CYS1
0	5.85938	0.292	0.002	0	COL1A2+ SMCs	FHL5
0	5.85004	0.727	0.028	0	RERGL+ SMCs	RCAN2
0	5.84768	0.466	0.004	0	POSTN+ Fib	SGCD
6.5545e-156	5.84462	0.144	0.003	3.8846e-151	MYH11+ Fib	NTN1
0	5.84432	0.26	0.017	0	FCER1A+ DC	LAMP3
0	5.83925	0.157	0.001	0	TTR+ Endocrine	CELF4
0	5.83618	0.93	0.027	0	ADGRG6+ Endothelial	TSPAN7
0	5.83001	0.335	0.004	0	POSTN+ Fib	DPT
0	5.82744	0.118	0.002	0	TTR+ Endocrine	CLTRN
2.7586e-151	5.82572	0.117	0.004	1.6349e-146	GAST+ Endocrine	VSTM2L
0	5.82511	0.177	0.006	0	ALPL+ Neu	TNFRSF10C
0	5.82495	0.311	0.003	0	TTR+ Endocrine	KCNK3
0	5.82377	0.404	0.011	0	FAP+ Fib	SRPX
0	5.82317	0.703	0.01	0	COL1A2+ SMCs	2025-09-04
5.4203e-241	5.82206	0.24	0.005	3.2124e-236	MYH11+ Fib	GFRA1
0	5.82087	0.149	0.005	0	ALPL+ Neu	PADI4
0	5.81944	0.222	0.006	0	ALPL+ Neu	MGAM
0	5.81737	0.408	0.013	0	RERGL+ SMCs	C1QTNF1
0	5.81687	0.638	0.065	0	BNC1+ SECs	CSTA
0	5.81525	0.502	0.011	0	FCN1+ Mono	APOBEC3A
0	5.8117	0.129	0.001	0	POSTN+ Fib	HHIP
0	5.81066	0.709	0.021	0	CXCL5+ Macro	IL1A
0	5.80976	0.296	0.01	0	ALPL+ Neu	ALPL
0	5.80812	0.365	0.009	0	RERGL+ SMCs	MRGPRF
0	5.80656	0.212	0.002	0	SPP1+ Macro	AC106788.1
0	5.80654	0.48	0.005	0	POSTN+ Fib	NEGR1
0	5.80408	0.749	0.036	0	LRP4+ SECs	MUC4
0	5.79703	0.311	0.004	0	COL1A2+ SMCs	FMO3
0	5.79582	0.982	0.055	0	FAP+ Fib	C1R
0	5.79512	0.101	0.001	0	ADGRG6+ Endothelial	SYT15
0	5.79092	0.923	0.042	0	SPP1+ Macro	APOC1
0	5.79081	0.669	0.007	0	TTR+ Endocrine	HEPACAM2
0	5.79062	0.168	0.003	0	BNC1+ SECs	SPRR1A
0	5.78766	0.145	0.004	0	BNC1+ SECs	FAM83A
0	5.787	0.252	0.002	0	TTR+ Endocrine	RIMS2
0	5.78696	0.338	0.016	0	BNC1+ SECs	SPINK5
0	5.78627	0.318	0.011	0	LRP4+ SECs	MIR210HG
0	5.78593	0.923	0.066	0	RERGL+ SMCs	TPM2
0	5.78215	0.503	0.015	0	FAP+ Fib	LTBP2
0	5.78202	0.772	0.019	0	POSTN+ Fib	HSD17B2
0	5.77824	0.283	0.002	0	FCN3+ Endothelial	NOVA2
0	5.77715	0.827	0.016	0	COL1A2+ SMCs	GUCY1B1
0	5.77703	0.255	0.006	0	RERGL+ SMCs	CARMN
0	5.77672	0.533	0.006	0	HPGD+ Mast	GCSAML
0	5.77525	0.21	0.004	0	FAP+ Fib	MAMDC2
0	5.77261	0.129	0.002	0	FAP+ Fib	DIO3OS
0	5.771	0.13	0.007	0	FAP+ Fib	SFRP1
0	5.77091	0.574	0.01	0	COL1A2+ SMCs	KIRREL1
0	5.77058	0.775	0.014	0	COL1A2+ SMCs	FRZB
0	5.76748	0.738	0.011	0	ADGRG6+ Endothelial	SELP
0	5.76434	0.545	0.012	0	CD163L1+ Macro	SIGLEC1
1.6749e-284	5.76212	0.125	0.006	9.9265e-280	TFF+ Fib	DPT
0	5.7594	0.328	0.003	0	TTR+ Endocrine	RGS17
0	5.7583	0.649	0.033	0	FAP+ Fib	C3
0	5.75638	0.217	0.003	0	ADGRG6+ Endothelial	CCDC178
0	5.75601	0.289	0.004	0	MUC6+ GMCs	FUT9
1.9583e-142	5.75289	0.173	0.009	1.1606e-137	GAST+ Endocrine	DNAJC12
0	5.75259	0.635	0.018	0	MYH11+ Fib	WFDC1
0	5.75059	0.161	0.006	0	MUC2+ Tumor cells	HEPACAM2
0	5.74809	0.185	0.005	0	RERGL+ SMCs	ARHGEF25
0	5.74781	0.153	0.005	0	MT1H+ Tumor cells	SLC28A2
0	5.74719	0.763	0.02	0	POSTN+ Fib	PDPN
0	5.74599	0.422	0.008	0	BNC1+ SECs	VSNL1
0	5.74354	0.314	0.005	0	FAP+ Fib	NEGR1
0	5.74085	0.345	0.004	0	POSTN+ Fib	FIBIN
0	5.7398	0.114	0.003	0	POSTN+ Fib	CST1
0	5.73894	0.369	0.006	0	POSTN+ Fib	HAPLN1
0	5.73645	0.397	0.006	0	POSTN+ Fib	CPXM1
0	5.73495	0.228	0.003	0	BNC1+ SECs	GSDMC
0	5.73422	0.402	0.011	0	LRP4+ SECs	LGALS9C
4.3362e-253	5.73364	0.26	0.006	2.5699e-248	MYH11+ Fib	MIR100HG
0	5.73216	0.907	0.028	0	ADGRG6+ Endothelial	CLDN5
3.2523e-218	5.73047	0.163	0.003	1.9275e-213	MYH11+ Fib	HSPB7
0	5.72918	0.97	0.053	0	COL1A2+ SMCs	COL1A1
0	5.72851	0.194	0.004	0	FAP+ Fib	GFRA1
0	5.72801	0.382	0.016	0	TFF+ Fib	PDGFRA
0	5.72697	0.963	0.355	0	IGHG+ PC	IGHG4
0	5.72692	0.18	0.004	0	RERGL+ SMCs	NFASC
0	5.72628	0.534	0.02	0	ALPL+ Neu	FFAR2
0	5.7252	0.623	0.02	0	TTR+ Endocrine	MAOB
1.268e-131	5.72403	0.106	0.002	7.5149e-127	MYH11+ Fib	KIAA1755
0	5.72368	0.33	0.008	0	FAP+ Fib	ELN
0	5.72224	0.286	0.002	0	HPGD+ Mast	LINC01835
9.6436e-302	5.7222	0.317	0.007	5.7154e-297	MYH11+ Fib	SGCD
6.2864e-112	5.72135	0.121	0.006	3.7257e-107	GAST+ Endocrine	SNAP25
0	5.71833	0.104	0.001	0	FAP+ Fib	FGF10
0	5.71588	0.427	0.005	0	COL1A2+ SMCs	PAMR1
4.3311e-238	5.70938	0.221	0.004	2.5668e-233	MYH11+ Fib	FLNC
0	5.70906	0.171	0.001	0	POSTN+ Fib	PTGDR2
0	5.70838	0.573	0.017	0	COL1A2+ SMCs	TNC
0	5.70463	0.102	0.001	0	TTR+ Endocrine	FAR2P2
0	5.70454	0.481	0.011	0	MYH11+ Fib	PCDH7
0	5.70313	0.385	0.013	0	RERGL+ SMCs	KCNMB1
0	5.7016	0.743	0.012	0	POSTN+ Fib	TCF21
0	5.69803	0.639	0.008	0	HPGD+ Mast	AL157895.1
0	5.6965	0.354	0.009	0	FAP+ Fib	HTRA3
5.1409e-110	5.69615	0.108	0.005	3.0468e-105	GAST+ Endocrine	TUBB2B
0	5.69557	0.598	0.034	0	ALPL+ Neu	HCAR3
0	5.695	0.899	0.021	0	POSTN+ Fib	EMILIN1
0	5.69423	0.933	0.054	0	SPP1+ Macro	APOE
0	5.69346	0.949	0.035	0	COL1A2+ SMCs	BGN
0	5.69059	0.798	0.015	0	SPP1+ Macro	TREM2
0	5.69056	0.285	0.004	0	TTR+ Endocrine	CXXC4
0	5.68884	0.202	0.002	0	COL1A2+ SMCs	GPM6B
0	5.68776	0.19	0.002	0	POSTN+ Fib	ENPP6
0	5.68717	0.974	0.044	0	FCN3+ Endothelial	PLVAP
1.2278e-188	5.68679	0.154	0.003	7.2766e-184	MYH11+ Fib	ZP1
0	5.68625	0.476	0.004	0	FCN3+ Endothelial	EXOC3L2
0	5.68247	0.77	0.011	0	FCN3+ Endothelial	TM4SF18
0	5.68203	0.13	0.009	0	LUCAT1+ Neu	LUCAT1
0	5.68144	0.301	0.006	0	ADGRG6+ Endothelial	MADCAM1
0	5.68	0.107	0.007	0	LUCAT1+ Neu	RN7SL368P
0	5.6792	0.249	0.004	0	PLK1+ Macro	CD1A
0	5.67559	0.507	0.038	0	ERBB2+ Tumor cells	PPP1R1B
0	5.67453	0.515	0.006	0	COL1A2+ SMCs	COL5A3
0	5.674	0.231	0.006	0	LRP4+ SECs	PSAPL1
0	5.67387	0.64	0.013	0	FRG1+ Mast	TPSD1
0	5.67208	0.979	0.054	0	COL1A2+ SMCs	COL1A2
0	5.67038	0.221	0.005	0	FAP+ Fib	NDNF
0	5.66787	0.298	0.003	0	TTR+ Endocrine	PNMA2
0	5.66676	0.98	0.03	0	HPGD+ Mast	KIT
0	5.66648	0.333	0.014	0	ALPL+ Neu	MMP25
0	5.66503	0.127	0.001	0	COL1A2+ SMCs	TEX41
2.2839e-101	5.66482	0.221	0.021	1.35356e-96	GAST+ Endocrine	SCGB2A1
0	5.66378	0.23	0.002	0	COL1A2+ SMCs	LZTS1
0	5.66367	0.117	0.001	0	SPP1+ Macro	TM4SF19
3.2917e-279	5.66293	0.519	0.021	1.9509e-274	MYH11+ Fib	CPED1
0	5.66155	0.142	0.002	0	COL1A2+ SMCs	FNDC1
1.8115e-208	5.66153	0.12	0.008	1.0736e-203	CLU+ SMCs	FABP4
0	5.65947	0.433	0.011	0	MYH11+ Fib	PGM5
0	5.65689	0.138	0.002	0	POSTN+ Fib	PODNL1
0	5.65475	0.211	0.005	0	LRP4+ SECs	B3GNT6
0	5.65347	0.374	0.008	0	FRG1+ Mast	AL157895.1
0	5.65291	0.21	0.008	0	LUCAT1+ Neu	ADGRG3
0	5.65234	0.773	0.021	0	POSTN+ Fib	BMP4
0	5.65127	0.287	0.005	0	FAP+ Fib	SGCD
0	5.65114	0.85	0.022	0	ADGRG6+ Endothelial	JAM2
0	5.64935	0.187	0.002	0	POSTN+ Fib	WISP1
0	5.64548	0.444	0.005	0	FCN3+ Endothelial	F2RL3
0	5.6441	0.174	0.002	0	COL1A2+ SMCs	TRPC4
0	5.64362	0.412	0.008	0	FAP+ Fib	ALDH1A3
0	5.643	0.462	0.006	0	MYH11+ Fib	PLN
0	5.64255	0.393	0.017	0	FAP+ Fib	IGF1
0	5.64158	0.177	0.005	0	RERGL+ SMCs	HEY2
0	5.64121	0.247	0.002	0	COL1A2+ SMCs	AC134043.2
0	5.64007	0.866	0.027	0	TTR+ Endocrine	CPE
0	5.63938	0.154	0.005	0	RERGL+ SMCs	RGS7BP
0	5.63844	0.69	0.013	0	FCN3+ Endothelial	APLNR
0	5.63836	0.625	0.014	0	FRG1+ Mast	RHEX
0	5.63645	0.788	0.016	0	FCN3+ Endothelial	PCDH17
0	5.63566	0.389	0.004	0	HPGD+ Mast	CDK15
0	5.63166	0.487	0.021	0	ALPL+ Neu	FPR2
0	5.63125	0.31	0.003	0	POSTN+ Fib	LRRN4CL
1.2741e-259	5.62866	0.26	0.005	7.5511e-255	MYH11+ Fib	C1QTNF7
0	5.62706	0.142	0.004	0	RERGL+ SMCs	NTF3
0	5.62431	0.602	0.011	0	ADGRG6+ Endothelial	ZNF385D
0	5.624	0.106	0.006	0	ALPL+ Neu	CLEC4D
0	5.62158	0.305	0.005	0	TTR+ Endocrine	ANK2
0	5.6191	0.416	0.008	0	TTR+ Endocrine	SMOC1
0	5.61708	0.782	0.027	0	FAP+ Fib	SERPINF1
0	5.61431	0.102	0.003	0	HPGD+ Mast	CTSG
0	5.61146	0.489	0.01	0	POSTN+ Fib	PAPPA
0	5.6107	0.134	0.002	0	TTR+ Endocrine	PTGER3
0	5.60972	0.278	0.005	0	FCN3+ Endothelial	ADAMTS5
3.1743e-193	5.60838	0.231	0.006	1.8813e-188	MYH11+ Fib	ARHGEF25
0	5.60822	0.193	0.002	0	FCN3+ Endothelial	FOLH1
0	5.60721	0.151	0.002	0	TTR+ Endocrine	CLGN
0	5.60519	0.596	0.022	0	MYH11+ Fib	NPNT
8.75205e-78	5.60439	0.117	0.008	5.18699e-73	GAST+ Endocrine	ISL1
0	5.6015	0.291	0.008	0	RERGL+ SMCs	FOXS1
0	5.60132	0.826	0.035	0	COL1A2+ SMCs	LOXL2
0	5.6	0.189	0.004	0	FAP+ Fib	ITGA11
0	5.5993	0.994	0.058	0	POSTN+ Fib	COL3A1
0	5.59709	0.962	0.023	0	HPGD+ Mast	HPGDS
0	5.59697	0.309	0.003	0	COL1A2+ SMCs	DAAM2
0	5.59591	0.128	0.001	0	TTR+ Endocrine	RET
0	5.59586	0.489	0.018	0	FCN3+ Endothelial	CXCL12
0	5.59347	0.187	0.002	0	POSTN+ Fib	TSPAN11
0	5.59313	0.203	0.007	0	MUC2+ Tumor cells	PRUNE2
0	5.59301	0.859	0.015	0	HPGD+ Mast	RHEX
0	5.59208	0.256	0.007	0	TTR+ Endocrine	ISL1
0	5.59027	0.393	0.007	0	TTR+ Endocrine	RAB3C
0	5.58893	0.449	0.007	0	COL1A2+ SMCs	ARHGEF17
0	5.58825	0.385	0.007	0	POSTN+ Fib	SRPX2
7.2355e-211	5.58819	0.25	0.006	4.2882e-206	MYH11+ Fib	SGCA
0	5.58798	0.452	0.01	0	RERGL+ SMCs	SMOC2
0	5.58382	0.298	0.007	0	BNC1+ SECs	THSD4
0	5.58245	0.981	0.028	0	MYH11+ Fib	MFAP4
0	5.58224	0.363	0.008	0	FAP+ Fib	MOXD1
0	5.5816	0.149	0.008	0	LUCAT1+ Neu	AL356273.3
0	5.57527	0.701	0.031	0	BNC1+ SECs	KRT17
0	5.57476	0.196	0.005	0	RERGL+ SMCs	ATP1B2
0	5.57392	0.36	0.01	0	BNC1+ SECs	LYPD3
0	5.57291	0.492	0.018	0	FAP+ Fib	APOD
1.8106e-142	5.57134	0.154	0.004	1.0731e-137	MYH11+ Fib	ROBO2
0	5.57012	0.387	0.008	0	FAP+ Fib	DIO2
0	5.57005	0.971	0.07	0	MYH11+ Fib	TPM2
0	5.56863	0.765	0.013	0	HPGD+ Mast	IL1RL1
0	5.56651	0.154	0.007	0	CXCL5+ Macro	SERPINB2
0	5.56581	0.402	0.006	0	POSTN+ Fib	ABCA8
0	5.56519	0.157	0.004	0	CD8+ FGFBP2+ Temra	SH2D1B
0	5.56478	0.34	0.01	0	RERGL+ SMCs	RASL12
0	5.5645	0.542	0.006	0	COL1A2+ SMCs	RASL12
0	5.56375	0.891	0.017	0	FCN3+ Endothelial	CDH5
0	5.56206	0.232	0.01	0	TFF+ Fib	TRPA1
0	5.56037	0.915	0.066	0	COL1A2+ SMCs	FN1
0	5.55885	0.123	0.002	0	COL1A2+ SMCs	FGF1
0	5.55754	0.235	0.009	0	MUC2+ Tumor cells	MEG3
0	5.55575	0.395	0.004	0	FCN3+ Endothelial	PCDH12
0	5.55569	0.919	0.047	0	FAP+ Fib	MMP2
0	5.55515	0.627	0.013	0	FAP+ Fib	FBLN5
0	5.55431	0.104	0.004	0	ALPL+ Neu	AC011472.2
2.2042e-136	5.55352	0.106	0.002	1.3064e-131	MYH11+ Fib	SEMA3D
0	5.5529	0.706	0.051	0	LUCAT1+ Neu	CSF3R
0	5.54483	0.248	0.01	0	ALPL+ Neu	MME
0	5.54393	0.154	0.003	0	FAP+ Fib	GXYLT2
0	5.5435	0.453	0.007	0	COL1A2+ SMCs	SYDE1
0	5.54256	0.327	0.016	0	MT1H+ Tumor cells	ALDH3A1
0	5.54254	0.654	0.014	0	POSTN+ Fib	WFDC1
0	5.54085	0.216	0.002	0	TTR+ Endocrine	MAP6
1.9456e-177	5.5387	0.231	0.006	1.1531e-172	MYH11+ Fib	CNTN4
4.4214e-114	5.53859	0.154	0.004	2.6204e-109	MYH11+ Fib	RGN
0	5.53819	0.128	0.001	0	TTR+ Endocrine	UBE2QL1
0	5.53724	0.537	0.011	0	ADGRG6+ Endothelial	LIFR
0	5.5365	0.142	0.004	0	RERGL+ SMCs	AVPR1A
0	5.53627	0.197	0.002	0	COL1A2+ SMCs	LRRC4B
0	5.53506	0.178	0.004	0	POSTN+ Fib	MMP3
0	5.53497	0.757	0.018	0	FRG1+ Mast	SLC18A2
0	5.53472	0.179	0.005	0	FAP+ Fib	GLI3
0	5.5336	0.177	0.003	0	TTR+ Endocrine	WNK3
0	5.53229	0.921	0.13	0	LRP4+ SECs	ANKRD36C
0	5.53173	0.576	0.034	0	MT1H+ Tumor cells	AKR1B10
0	5.5312	0.136	0.003	0	BCAR41+ Epi	L1CAM
0	5.52759	0.337	0.008	0	MYH11+ Fib	NEGR1
2.1084e-239	5.52644	0.231	0.005	1.2495e-234	MYH11+ Fib	DACT3
0	5.52473	0.104	0.001	0	COL1A2+ SMCs	BHLHE22
0	5.52383	0.57	0.022	0	MUC2+ Tumor cells	PLA2G2A
0	5.52344	0.223	0.003	0	TTR+ Endocrine	RGS4
0	5.52273	1	0.065	0	CD163L1+ Macro	C1QA
0	5.52162	0.857	0.106	0	MUC2+ Tumor cells	REG1A
0	5.51963	0.535	0.007	0	FCN3+ Endothelial	AFAP1L1
0	5.51795	0.305	0.008	0	FAP+ Fib	OLFML1
0	5.51372	0.39	0.015	0	FCER1A+ DC	CLEC10A
0	5.51362	0.167	0.006	0	LUCAT1+ Neu	CXCR1
0	5.51348	0.739	0.074	0	SPP1+ Macro	SPP1
0	5.51338	0.145	0.002	0	COL1A2+ SMCs	PDE8B
0	5.51321	0.33	0.006	0	CD163L1+ Macro	ADORA3
0	5.51261	0.227	0.013	0	TFF+ Fib	FENDRR
0	5.51156	0.355	0.014	0	CXCL5+ Macro	MMP19
0	5.50539	0.164	0.004	0	MUC2+ Tumor cells	MOGAT3
0	5.50266	0.979	0.052	0	SPP1+ Macro	GPNMB
0	5.50216	0.235	0.004	0	FCN1+ Mono	LILRA1
0	5.50102	0.246	0.009	0	ALPL+ Neu	AL034397.3
0	5.49887	0.418	0.007	0	POSTN+ Fib	PDZRN3
0	5.49881	0.81	0.043	0	FCN1+ Mono	VCAN
8.2067e-193	5.49682	0.115	0.007	4.8638e-188	TFF+ Fib	NEGR1
4.8381e-292	5.49558	0.981	0.077	2.8673e-287	MYH11+ Fib	MYL9
0	5.4949	0.344	0.006	0	MUC6+ GMCs	C16orf89
0	5.49401	0.683	0.011	0	COL1A2+ SMCs	TBX2
0	5.49066	0.202	0.002	0	FCN3+ Endothelial	NOX4
0	5.49003	0.618	0.008	0	FCN3+ Endothelial	MYCT1
0	5.4889	0.119	0.001	0	SPP1+ Macro	DCSTAMP
0	5.48733	0.841	0.077	0	ALPL+ Neu	MNDA
0	5.48657	0.732	0.01	0	FCN3+ Endothelial	ROBO4
1.1545e-226	5.48635	0.221	0.01	6.842e-222	GAST+ Endocrine	TM4SF4
0	5.48585	0.244	0.007	0	LRP4+ SECs	ADGRF1
0	5.4856	0.726	0.017	0	POSTN+ Fib	EDNRB
0	5.48531	0.372	0.01	0	RERGL+ SMCs	SLIT3
0	5.4815	0.272	0.003	0	COL1A2+ SMCs	HEY2
0	5.47828	0.842	0.025	0	SPP1+ Macro	PLA2G7
0	5.47561	0.317	0.005	0	COL1A2+ SMCs	MOCS1
0	5.4754	0.129	0.006	0	ERBB2+ Tumor cells	PON3
0	5.47343	0.102	0.001	0	TTR+ Endocrine	IGSF10
0	5.47302	0.566	0.064	0	LRP4+ SECs	NUPR1
0	5.47274	0.503	0.011	0	FAP+ Fib	SPON1
0	5.4727	0.59	0.024	0	TTR+ Endocrine	KLK11
0	5.47243	0.93	0.02	0	HPGD+ Mast	SLC18A2
0	5.47213	0.113	0.012	0	ERBB2+ Tumor cells	FABP1
0	5.4719	0.1	0.004	0	ANKRD36C+ Mast	AL731557.1
0	5.47165	0.68	0.02	0	FAP+ Fib	EMILIN1
0	5.47126	0.682	0.019	0	COL1A2+ SMCs	OLFML2B
0	5.47009	0.346	0.005	0	POSTN+ Fib	SAMD11
0	5.46972	0.224	0.004	0	POSTN+ Fib	TSLP
0	5.46339	0.839	0.02	0	FRG1+ Mast	MS4A2
0	5.46288	0.135	0.003	0	POSTN+ Fib	FZD10
0	5.46186	0.905	0.025	0	POSTN+ Fib	CTSK
0	5.46159	0.667	0.044	0	LRP4+ SECs	FER1L4
0	5.4605	0.191	0.005	0	CD4+ TNFRSF9+ Treg	AC017002.3
0	5.45999	0.459	0.004	0	FCN3+ Endothelial	BCL6B
0	5.45976	0.595	0.037	0	ALPL+ Neu	HCAR2
0	5.45666	0.766	0.014	0	COL1A2+ SMCs	COL14A1
0	5.4537	0.675	0.017	0	CD163L1+ Macro	GGTA1P
0	5.45366	0.21	0.008	0	BCAR41+ Epi	C1QTNF12
0	5.45275	0.954	0.023	0	HPGD+ Mast	MS4A2
0	5.45012	0.37	0.007	0	ADGRG6+ Endothelial	ADM5
0	5.44966	0.939	0.022	0	FCN3+ Endothelial	ADGRL4
0	5.44911	0.298	0.005	0	TTR+ Endocrine	F10
0	5.44841	0.998	0.073	0	CD163L1+ Macro	C1QB
0	5.44769	0.857	0.028	0	FCN3+ Endothelial	FLT1
0	5.44756	0.112	0.003	0	LRP4+ SECs	GCKR
0	5.44599	0.601	0.021	0	RERGL+ SMCs	PLAC9
0	5.4455	0.137	0.006	0	RERGL+ SMCs	LINC01197
0	5.44471	0.991	0.049	0	POSTN+ Fib	MMP2
0	5.44352	0.919	0.048	0	FCN3+ Endothelial	COL15A1
0	5.44305	0.113	0.002	0	FAP+ Fib	IGDCC4
0	5.4426	0.1	0.003	0	FCER1A+ DC	CD1B
0	5.44067	0.171	0.002	0	COL1A2+ SMCs	HSPB2
0	5.44022	0.562	0.009	0	COL1A2+ SMCs	SEMA5A
0	5.43989	0.591	0.014	0	POSTN+ Fib	PDGFD
0	5.43788	0.899	0.033	0	POSTN+ Fib	EDIL3
0	5.43622	0.112	0.004	0	BCAR41+ Epi	NUPR2
0	5.43447	0.849	0.05	0	TTR+ Endocrine	DEPP1
0	5.43225	0.496	0.014	0	FAP+ Fib	DDR2
0	5.42966	0.268	0.016	0	CXCL5+ Macro	VMO1
0	5.42964	0.245	0.016	0	LRP4+ SECs	SLC6A8
0	5.42814	0.609	0.016	0	POSTN+ Fib	HGF
0	5.42729	0.138	0.002	0	TTR+ Endocrine	ELAVL4
0	5.42554	0.71	0.023	0	FAP+ Fib	CDH11
0	5.42477	0.199	0.003	0	COL1A2+ SMCs	MMP16
0	5.42456	0.26	0.003	0	SPP1+ Macro	ATP6V0D2
0	5.42308	0.102	0.001	0	POSTN+ Fib	TMEM200C
0	5.42307	0.37	0.008	0	TTR+ Endocrine	SLC38A11
0	5.42305	0.867	0.022	0	FCN3+ Endothelial	CALCRL
0	5.42294	0.639	0.017	0	FAP+ Fib	MXRA8
0	5.42116	0.297	0.005	0	POSTN+ Fib	HAS2
0	5.42113	0.1	0.001	0	FCN3+ Endothelial	PABPC4L
2.0988e-176	5.42109	0.212	0.005	1.2439e-171	MYH11+ Fib	C5orf66-AS1
0	5.41929	0.124	0.005	0	ALPL+ Neu	CEACAM3
0	5.41814	0.908	0.021	0	FCN3+ Endothelial	CD34
0	5.41745	0.201	0.004	0	IGHA+ PC	SPINK2
0	5.41476	0.862	0.033	0	CD163L1+ Macro	MRC1
3.7515e-298	5.41402	0.193	0.013	2.2234e-293	TFF+ Fib	FOXF2
0	5.41214	0.924	0.035	0	CD163L1+ Macro	CD163
0	5.41046	0.519	0.014	0	MYH11+ Fib	HSPB6
0	5.40828	0.496	0.009	0	RERGL+ SMCs	ACTG2
0	5.40812	0.108	0.001	0	TTR+ Endocrine	SSTR5-AS1
0	5.40685	0.293	0.005	0	COL1A2+ SMCs	IL34
0	5.40482	0.931	0.111	0	CD163L1+ Macro	SELENOP
0	5.40224	0.255	0.005	0	FCN3+ Endothelial	VEGFC
0	5.40182	0.278	0.005	0	COL1A2+ SMCs	LPL
0	5.40135	0.394	0.007	0	POSTN+ Fib	PAMR1
0	5.4005	0.957	0.029	0	FCN3+ Endothelial	RAMP2
0	5.39984	0.338	0.012	0	MT1H+ Tumor cells	MT1H
0	5.39935	0.227	0.008	0	FCN1+ Mono	PTX3
0	5.39932	0.926	0.107	0	MT1H+ Tumor cells	MUC5AC
0	5.39824	0.273	0.008	0	RERGL+ SMCs	PDE3A
0	5.39745	0.803	0.029	0	FRG1+ Mast	GATA2
0	5.39732	0.201	0.003	0	POSTN+ Fib	FOXL1
0	5.39653	0.134	0.004	0	MT1H+ Tumor cells	AADAC
0	5.39556	0.652	0.013	0	POSTN+ Fib	NR2F1
0	5.39502	0.541	0.017	0	FAP+ Fib	COL14A1
0	5.3939	0.119	0.001	0	COL1A2+ SMCs	DOK6
0	5.39159	0.342	0.005	0	POSTN+ Fib	BICC1
0	5.39029	0.857	0.057	0	FAP+ Fib	CFH
0	5.38966	0.236	0.01	0	BCAR41+ Epi	BARX1
1.226e-158	5.38932	0.173	0.004	7.2657e-154	MYH11+ Fib	AP000892.3
4.15356e-90	5.38447	0.135	0.004	2.46165e-85	MYH11+ Fib	MFAP2
0	5.38424	0.108	0.002	0	TTR+ Endocrine	SCT
2.1485e-224	5.38307	0.285	0.021	1.2733e-219	TTR+ Endocrine	HDC
0	5.38282	0.893	0.034	0	CD163L1+ Macro	MS4A4A
0	5.38275	0.325	0.005	0	TTR+ Endocrine	A1CF
0	5.38099	0.474	0.007	0	SPP1+ Macro	RAB42
0	5.37898	0.115	0.002	0	POSTN+ Fib	BHMT2
0	5.37813	0.836	0.021	0	SPP1+ Macro	MSR1
0	5.37521	0.229	0.004	0	ADGRG6+ Endothelial	CCL23
0	5.37376	0.237	0.003	0	FCN3+ Endothelial	CHST1
0	5.37301	0.116	0.004	0	FAP+ Fib	PLPPR4
0	5.36914	0.187	0.001	0	ADGRG6+ Endothelial	GPM6A
0	5.36799	0.538	0.014	0	LUCAT1+ Neu	FCGR3B
0	5.36727	0.57	0.021	0	CXCL5+ Macro	EREG
0	5.36331	0.141	0.001	0	TTR+ Endocrine	LINC00643
0	5.36267	0.494	0.024	0	RERGL+ SMCs	RRAD
4.76456e-65	5.36165	0.163	0.009	2.82376e-60	MYH11+ Fib	FBXL7
0	5.36004	0.918	0.024	0	POSTN+ Fib	CYGB
0	5.35819	0.223	0.01	0	MUC2+ Tumor cells	DMBT1
0	5.35621	0.145	0.002	0	COL1A2+ SMCs	LAMC3
0	5.35556	0.999	0.046	0	POSTN+ Fib	DCN
0	5.3553	0.879	0.059	0	ALPL+ Neu	FPR1
0	5.3549	0.737	0.012	0	FCN3+ Endothelial	MMRN2
0	5.35354	0.154	0.002	0	FCN3+ Endothelial	GABRD
0	5.3528	0.889	0.049	0	COL1A2+ SMCs	ACTA2
2.91215e-92	5.3526	0.121	0.009	1.72591e-87	TTR+ Endocrine	SUCNR1
0	5.35255	0.468	0.016	0	RERGL+ SMCs	TBX2
0	5.35215	0.649	0.063	0	CLU+ SMCs	C11orf96
0	5.35137	0.933	0.06	0	CD163L1+ Macro	STAB1
0	5.35104	0.114	0.002	0	POSTN+ Fib	EPHA7
0	5.3508	0.124	0.001	0	RERGL+ SMCs	DES
0	5.34907	0.117	0.002	0	FCN1+ Mono	SLC24A4
0	5.34903	0.534	0.017	0	CD8+ ZNF683+ Tm	ZNF683
0	5.34837	0.204	0.003	0	COL1A2+ SMCs	VGLL3
0	5.34547	0.814	0.024	0	COL1A2+ SMCs	PPP1R14A
0	5.34383	0.922	0.031	0	POSTN+ Fib	COL6A3
0	5.34198	0.264	0.008	0	RERGL+ SMCs	ITGA7
0	5.34191	0.503	0.012	0	POSTN+ Fib	PTCH1
0	5.33991	0.529	0.01	0	POSTN+ Fib	PRR16
0	5.33946	0.998	0.038	0	FRG1+ Mast	CPA3
0	5.3389	0.638	0.011	0	POSTN+ Fib	SPON1
0	5.33825	0.548	0.015	0	ANKRD36C+ Mast	TPSD1
3.467e-146	5.33684	0.163	0.004	2.0548e-141	MYH11+ Fib	STOX1
1.4019e-251	5.33622	0.157	0.011	8.3083e-247	TFF+ Fib	DIO2
0	5.3358	0.316	0.005	0	PLK1+ Macro	AL138899.1
0	5.33498	0.162	0.016	0	IGHG+ PC	IGHV4-39
0	5.33442	0.787	0.032	0	FAP+ Fib	IGFBP5
0	5.3328	0.143	0.002	0	HPGD+ Mast	ADCYAP1
1.1846e-117	5.33213	0.163	0.005	7.0204e-113	MYH11+ Fib	MEIS3
0	5.32926	0.667	0.024	0	FAP+ Fib	GGT5
0	5.32762	0.78	0.03	0	FAP+ Fib	COL6A3
0	5.32494	0.761	0.027	0	CD163L1+ Macro	VSIG4
0	5.31933	0.155	0.009	0	LUCAT1+ Neu	AL034397.3
0	5.31912	0.263	0.004	0	POSTN+ Fib	C1QTNF7
0	5.31536	0.817	0.015	0	FCN3+ Endothelial	EMCN
0	5.31524	0.997	0.062	0	CD163L1+ Macro	C1QC
1.4862e-284	5.31421	0.103	0.004	8.8082e-280	RERGL+ SMCs	FZD10-AS1
0	5.31321	0.865	0.198	0	LUCAT1+ Neu	CXCL8
0	5.31182	0.919	0.019	0	FCN3+ Endothelial	CLEC14A
0	5.31025	0.11	0.001	0	BNC1+ SECs	IL20RB
0	5.3102	0.799	0.016	0	FCN3+ Endothelial	CYYR1
0	5.30982	0.614	0.03	0	ALPL+ Neu	AQP9
6.1098e-277	5.30787	0.174	0.006	3.6211e-272	TTR+ Endocrine	DDC
0	5.30717	0.17	0.002	0	HPGD+ Mast	ENPP3
0	5.30684	0.866	0.027	0	FRG1+ Mast	KIT
1.827e-34	5.30614	0.102	0.015	1.08279e-29	TTR+ Endocrine	PRSS1
3.2168e-245	5.30571	0.14	0.009	1.9064e-240	TFF+ Fib	AGT
0	5.30409	0.305	0.011	0	CD8+ ZNF683+ Tm	LINC02195
0	5.30401	0.683	0.015	0	HPGD+ Mast	RGS13
0	5.30202	0.631	0.03	0	MT1H+ Tumor cells	MSMB
0	5.30067	0.307	0.005	0	FCN3+ Endothelial	THSD7A
0	5.29959	0.549	0.013	0	ADGRG6+ Endothelial	FAM110D
0	5.2992	0.692	0.024	0	MYH11+ Fib	NEXN
0	5.29913	0.122	0.004	0	MUC2+ Tumor cells	SNAP25
0	5.29857	0.504	0.011	0	ADGRG6+ Endothelial	NRN1
0	5.29763	0.175	0.005	0	FAP+ Fib	NR2F1-AS1
0	5.29676	0.312	0.004	0	COL1A2+ SMCs	AC104083.1
0	5.29652	0.168	0.002	0	COL1A2+ SMCs	CHSY3
0	5.29554	0.665	0.015	0	SPP1+ Macro	SDS
0	5.29396	0.405	0.005	0	FCN3+ Endothelial	HOXD8
0	5.29393	0.926	0.035	0	FCN3+ Endothelial	VWF
6.3836e-149	5.29381	0.125	0.002	3.7833e-144	MYH11+ Fib	GSTM5
0	5.29371	0.151	0.005	0	FRG1+ Mast	CALB2
0	5.29365	0.302	0.005	0	COL1A2+ SMCs	TGFB2
0	5.29102	0.938	0.035	0	POSTN+ Fib	RARRES2
0	5.29099	0.729	0.092	0	LRP4+ SECs	APOL1
0	5.29081	0.209	0.005	0	BNC1+ SECs	PTHLH
0	5.29057	0.158	0.006	0	FRG1+ Mast	SIGLEC8
0	5.29022	0.262	0.005	0	ADGRG6+ Endothelial	CLEC3B
0	5.29003	1	0.069	0	FRG1+ Mast	TPSB2
1.5775e-299	5.28784	0.246	0.022	9.349e-295	CLU+ SMCs	CRYAB
0	5.28657	0.172	0.008	0	ALPL+ Neu	NFE2
0	5.28459	0.973	0.087	0	FAP+ Fib	SERPING1
0	5.28458	0.158	0.002	0	FCN3+ Endothelial	ELFN1
0	5.28404	0.441	0.028	0	ALPL+ Neu	VNN2
0	5.2837	0.985	0.165	0	MT1H+ Tumor cells	TFF1
0	5.28174	0.889	0.054	0	ALPL+ Neu	CSF3R
0	5.28143	0.885	0.039	0	POSTN+ Fib	SDC2
0	5.28131	0.779	0.049	0	CD8+ FGFBP2+ Temra	GNLY
0	5.2808	0.786	0.014	0	FCN3+ Endothelial	PCAT19
0	5.27945	0.238	0.007	0	FAP+ Fib	CPXM1
0	5.27844	0.206	0.007	0	RERGL+ SMCs	RERG
6.1254e-305	5.27722	0.116	0.005	3.6303e-300	RERGL+ SMCs	CTXN1
0	5.27699	0.171	0.002	0	SPP1+ Macro	HTRA4
0	5.27407	0.254	0.002	0	FCN3+ Endothelial	FLT4
0	5.27358	0.164	0.002	0	TTR+ Endocrine	CFAP65
0	5.27162	0.285	0.008	0	RERGL+ SMCs	COX4I2
0	5.27035	0.588	0.02	0	FAP+ Fib	PDPN
0	5.27032	0.228	0.025	0	ERBB2+ Tumor cells	CDC6
0	5.27023	0.191	0.004	0	ADGRG6+ Endothelial	NKX2-3
0	5.2679	0.662	0.022	0	FAP+ Fib	OLFML3
0	5.26734	0.115	0.002	0	FAP+ Fib	TWIST2
3.3248e-257	5.26609	0.218	0.02	1.9705e-252	TFF+ Fib	FOXF1
0	5.26591	0.243	0.005	0	POSTN+ Fib	PAPLN
0	5.26443	1	0.048	0	FRG1+ Mast	TPSAB1
0	5.26396	0.108	0.001	0	BNC1+ SECs	DLK2
0	5.26006	0.922	0.053	0	POSTN+ Fib	MFGE8
4.5533e-175	5.25809	0.24	0.007	2.6986e-170	MYH11+ Fib	FMO3
4.4335e-299	5.25803	0.404	0.012	2.6275e-294	MYH11+ Fib	AOC3
0	5.25777	0.156	0.004	0	FRG1+ Mast	SIGLEC6
0	5.25698	0.763	0.021	0	FRG1+ Mast	HPGDS
0	5.25626	0.203	0.01	0	CD8+ FGFBP2+ Temra	S1PR5
0	5.25462	0.121	0.001	0	TTR+ Endocrine	AOX1
0	5.25459	0.547	0.012	0	CD4+ TNFRSF9+ Treg	FOXP3
0	5.2545	0.38	0.007	0	COL1A2+ SMCs	S1PR3
0	5.25361	0.778	0.015	0	COL1A2+ SMCs	PLXDC1
0	5.2499	0.177	0.004	0	FAP+ Fib	ANK2
0	5.24969	0.198	0.008	0	RERGL+ SMCs	SLC7A2
7.2556e-280	5.24893	0.105	0.007	4.3001e-275	BCAR41+ Epi	DAPL1
0	5.24843	0.218	0.008	0	LRP4+ SECs	STYK1
0	5.24689	0.247	0.005	0	FAP+ Fib	TMEM100
0	5.24628	0.216	0.003	0	POSTN+ Fib	NOVA1
0	5.24417	0.379	0.006	0	POSTN+ Fib	LSAMP
0	5.24337	0.214	0.004	0	COL1A2+ SMCs	CALHM5
0	5.23936	0.25	0.004	0	COL1A2+ SMCs	GPR176
0	5.23879	0.621	0.029	0	CXCL5+ Macro	TNFAIP6
0	5.23652	1	0.139	0	ALPL+ Neu	S100A8
0	5.23579	0.159	0.006	0	MUC2+ Tumor cells	SNORC
0	5.23566	0.31	0.004	0	FCN3+ Endothelial	HOXD9
0	5.23426	0.154	0.006	0	CLU+ SMCs	RERGL
0	5.2313	0.686	0.028	0	RERGL+ SMCs	PPP1R14A
0	5.23086	0.835	0.044	0	RERGL+ SMCs	MYLK
0	5.22889	0.132	0.003	0	BNC1+ SECs	KLK5
0	5.22877	0.329	0.02	0	LUCAT1+ Neu	FFAR2
2.0004e-294	5.2276	0.442	0.014	1.1856e-289	MYH11+ Fib	FOXF2
0	5.22713	0.394	0.01	0	MYH11+ Fib	PRUNE2
0	5.22512	0.29	0.004	0	HPGD+ Mast	SIGLEC6
0	5.22454	0.117	0.007	0	ALPL+ Neu	ADGRE3
0	5.22443	0.391	0.018	0	RERGL+ SMCs	MAP3K7CL
0	5.22436	0.203	0.011	0	ALPL+ Neu	CYP4F3
1.0763e-204	5.22431	0.24	0.006	6.3788e-200	MYH11+ Fib	NR2F1-AS1
0	5.22271	0.413	0.005	0	FCN3+ Endothelial	ARHGEF15
0	5.21883	0.703	0.09	0	CXCL5+ Macro	CXCL1
0	5.21603	0.156	0.005	0	CXCL5+ Macro	NRIP3
4.23576e-76	5.21554	0.1	0.006	2.51036e-71	GAST+ Endocrine	DUSP26
0	5.21395	0.283	0.01	0	RERGL+ SMCs	CDH6
0	5.21376	0.262	0.003	0	TTR+ Endocrine	PAK3
0	5.21289	0.297	0.013	0	LUCAT1+ Neu	CXCR2
0	5.21158	0.813	0.023	0	POSTN+ Fib	OLFML3
0	5.21094	0.857	0.029	0	ADGRG6+ Endothelial	IL33
0	5.21091	0.424	0.014	0	FAP+ Fib	GLT8D2
0	5.20941	0.125	0.001	0	TTR+ Endocrine	STXBP5L
0	5.20903	0.194	0.006	0	CD163L1+ Macro	TMIGD3
0	5.20251	0.541	0.015	0	ADGRG6+ Endothelial	LEPR
0	5.20184	0.705	0.051	0	CD4+ TNFRSF9+ Treg	TNFRSF4
6.87667e-92	5.20172	0.174	0.028	4.07553e-87	CXCL5+ Macro	MMP1
0	5.2004	0.134	0.001	0	SPP1+ Macro	LINC02345
0	5.20002	0.715	0.012	0	FAP+ Fib	PDGFRA
0	5.1988	0.296	0.003	0	FCN3+ Endothelial	HSPA12B
0	5.1981	0.656	0.082	0	CXCL5+ Macro	SPP1
0	5.19565	0.709	0.013	0	FCN3+ Endothelial	FAM167B
0	5.19503	0.334	0.01	0	FAP+ Fib	PRRX1
0	5.19339	0.162	0.006	0	RERGL+ SMCs	SUSD2
0	5.1919	0.918	0.033	0	ADGRG6+ Endothelial	RAMP3
2.5707e-110	5.19132	0.183	0.006	1.5235e-105	MYH11+ Fib	BOC
0	5.19093	0.157	0.007	0	BNC1+ SECs	SULT2B1
0	5.18988	0.131	0.006	0	LRP4+ SECs	HMGN2P46
0	5.18795	0.794	0.016	0	HPGD+ Mast	HDC
0	5.18582	0.144	0.004	0	FAP+ Fib	TRIL
0	5.18554	0.549	0.013	0	FCN1+ Mono	CFP
1.6745e-240	5.18552	0.433	0.017	9.9241e-236	MYH11+ Fib	RAB23
0	5.18392	0.134	0.002	0	TTR+ Endocrine	ARNT2
0	5.18202	0.131	0.003	0	TTR+ Endocrine	ADCY1
0	5.18185	0.851	0.028	0	POSTN+ Fib	COL5A1
0	5.17955	0.257	0.003	0	SPP1+ Macro	OTOA
0	5.17633	0.554	0.01	0	HPGD+ Mast	SIGLEC17P
2.1957e-252	5.17529	0.683	0.04	1.3013e-247	MYH11+ Fib	CXCL14
0	5.17491	0.252	0.015	0	CXCL5+ Macro	TNFSF15
0	5.1746	0.352	0.01	0	FRG1+ Mast	SIGLEC17P
0	5.17414	0.849	0.033	0	CD163L1+ Macro	SLCO2B1
0	5.17214	0.995	0.051	0	Unknown Mast	TPSAB1
0	5.17099	0.268	0.004	0	COL1A2+ SMCs	DENND2A
0	5.16925	0.169	0.006	0	RERGL+ SMCs	LINGO1
0	5.16649	0.611	0.016	0	COL1A2+ SMCs	ADGRA2
0	5.16626	0.145	0.01	0	CD8+ FGFBP2+ Temra	CX3CR1
0	5.16535	0.569	0.015	0	FRG1+ Mast	HDC
0	5.16532	0.296	0.01	0	RERGL+ SMCs	SYNM
1.6132e-106	5.16461	0.154	0.005	9.5606e-102	MYH11+ Fib	ADGRL3
0	5.16412	0.647	0.015	0	COL1A2+ SMCs	NID2
1.4914e-276	5.1634	0.279	0.006	8.8392e-272	MYH11+ Fib	ARHGAP28
0	5.16299	0.82	0.039	0	FRG1+ Mast	LTC4S
0	5.16227	0.696	0.011	0	FCN3+ Endothelial	TIE1
0	5.16217	0.166	0.024	0	BNC1+ SECs	S100A7
0	5.16203	0.162	0.005	0	MT1H+ Tumor cells	SOX21
0	5.16062	0.244	0.004	0	RERGL+ SMCs	PRELP
0	5.16033	0.208	0.009	0	FCER1A+ DC	IDO1
0	5.15998	0.115	0.006	0	ALPL+ Neu	VNN3
0	5.1599	0.217	0.014	0	ALPL+ Neu	AC245128.3
0	5.15941	0.194	0.007	0	LRP4+ SECs	CDHR2
0	5.15934	0.111	0.003	0	FRG1+ Mast	AL731557.1
0	5.15496	0.183	0.009	0	LRP4+ SECs	SCNN1B
0	5.15469	0.208	0.003	0	HPGD+ Mast	GATA1
0	5.15346	0.965	0.151	0	CXCL5+ Macro	CXCL2
0	5.15319	0.445	0.022	0	FAP+ Fib	IGFBP6
0	5.15257	0.256	0.005	0	TTR+ Endocrine	KCND3
0	5.15061	0.268	0.008	0	GAST+ Endocrine	HEPACAM2
0	5.15031	0.115	0.004	0	RERGL+ SMCs	TMEM200B
0	5.15026	0.355	0.034	0	LUCAT1+ Neu	TREM1
0	5.14992	0.997	0.088	0	COL1A2+ SMCs	CALD1
0	5.14858	0.961	0.023	0	POSTN+ Fib	MFAP4
0	5.14764	0.997	0.369	0	JSRP1+ PC	IGHG4
0	5.14312	0.149	0.002	0	POSTN+ Fib	RIPOR3
0	5.14173	0.105	0.003	0	FAP+ Fib	MFAP2
0	5.14145	0.205	0.01	0	FAP+ Fib	CHI3L1
0	5.14017	0.804	0.023	0	FCN3+ Endothelial	ADGRF5
0	5.14006	0.196	0.005	0	FAP+ Fib	FMO3
0	5.13909	0.34	0.017	0	BNC1+ SECs	CRABP2
0	5.13906	0.292	0.009	0	ALPL+ Neu	ADGRG3
0	5.13846	0.591	0.013	0	POSTN+ Fib	GLT8D2
0	5.13839	0.206	0.002	0	COL1A2+ SMCs	PLPPR4
0	5.13796	0.151	0.003	0	FCN1+ Mono	FOLR3
0	5.13768	0.168	0.005	0	FRG1+ Mast	CDK15
0	5.13617	1	0.07	0	ANKRD36C+ Mast	TPSB2
0	5.13296	0.128	0.003	0	TTR+ Endocrine	COL22A1
0	5.13193	0.244	0.003	0	COL1A2+ SMCs	CACNA1H
0	5.13159	0.184	0.002	0	BNC1+ SECs	PPP1R14C
0	5.13117	0.543	0.013	0	POSTN+ Fib	PTN
0	5.13102	0.135	0.004	0	CXCL5+ Macro	AC245297.1
0	5.12884	0.754	0.058	0	MT1H+ Tumor cells	CTSE
0	5.12869	0.261	0.005	0	HPGD+ Mast	CALB2
0	5.12835	0.218	0.009	0	RERGL+ SMCs	ANGPT1
0	5.12796	0.5	0.013	0	MYH11+ Fib	FENDRR
0	5.12602	0.291	0.01	0	FAP+ Fib	FBLN2
0	5.12566	0.194	0.003	0	COL1A2+ SMCs	MEIS3
0	5.12323	0.248	0.004	0	COL1A2+ SMCs	CNTN4
0	5.12321	0.635	0.024	0	ANKRD36C+ Mast	HPGDS
0	5.12231	0.318	0.005	0	ADGRG6+ Endothelial	RAB3C
0	5.12227	0.869	0.021	0	FCN3+ Endothelial	SOX18
0	5.12104	0.163	0.002	0	FCN3+ Endothelial	GIPC3
0	5.12069	0.999	0.072	0	Unknown Mast	TPSB2
2.8076e-215	5.1199	0.288	0.008	1.664e-210	MYH11+ Fib	CLIP3
0	5.11988	0.419	0.011	0	FAP+ Fib	HSPB6
0	5.11884	0.355	0.02	0	RERGL+ SMCs	SNCG
0	5.11873	0.615	0.04	0	ALPL+ Neu	OSM
0	5.1185	0.966	0.054	0	POSTN+ Fib	COL6A1
0	5.11779	0.19	0.003	0	POSTN+ Fib	FGF9
0	5.11746	0.999	0.049	0	ANKRD36C+ Mast	TPSAB1
0	5.11666	0.337	0.004	0	FCN3+ Endothelial	SOX17
0	5.11631	0.478	0.02	0	RERGL+ SMCs	GUCY1A1
0	5.11609	1	0.052	0	HPGD+ Mast	TPSAB1
0	5.11572	0.272	0.025	0	CLU+ SMCs	ID4
0	5.11545	0.675	0.034	0	TTR+ Endocrine	C2CD4B
0	5.11342	0.533	0.028	0	FCN3+ Endothelial	SERPINE1
0	5.11294	0.616	0.017	0	FCN3+ Endothelial	CDH13
0	5.11258	0.546	0.009	0	FCN3+ Endothelial	RASIP1
0	5.11199	0.175	0.012	0	CD163L1+ Macro	LYVE1
0	5.11109	0.118	0.002	0	ADGRG6+ Endothelial	AC007681.1
0	5.1108	0.387	0.013	0	ADGRG6+ Endothelial	PLA1A
0	5.11004	0.86	0.04	0	COL1A2+ SMCs	MYLK
0	5.11004	0.848	0.016	0	FCN3+ Endothelial	ECSCR
0	5.10876	0.138	0.003	0	COL1A2+ SMCs	COLEC11
0	5.10804	0.342	0.011	0	FAP+ Fib	LOXL1
0	5.10521	0.109	0.003	0	FRG1+ Mast	GATA1
0	5.10424	0.689	0.015	0	COL1A2+ SMCs	GUCY1A1
0	5.10263	0.383	0.016	0	RERGL+ SMCs	2025-09-04
0	5.10177	0.981	0.054	0	COL1A2+ SMCs	COL3A1
0	5.1015	0.962	0.075	0	COL1A2+ SMCs	COL18A1
0	5.10093	0.549	0.01	0	FCN3+ Endothelial	JCAD
0	5.09963	0.166	0.004	0	FAP+ Fib	SDK1
0	5.0996	0.164	0.007	0	RERGL+ SMCs	KCNE4
0	5.09919	0.653	0.118	0	ERBB2+ Tumor cells	ERBB2
0	5.0986	0.15	0.002	0	HPGD+ Mast	IL1RAPL1
0	5.0978	0.164	0.002	0	TTR+ Endocrine	RGS7
0	5.09659	0.955	0.049	0	HPGD+ Mast	VWA5A
0	5.09643	0.317	0.01	0	LRP4+ SECs	PRSS1
0	5.09405	0.258	0.004	0	COL1A2+ SMCs	SUSD2
0	5.09379	0.11	0.002	0	HPGD+ Mast	AFF2
0	5.09157	0.152	0.005	0	RERGL+ SMCs	SBSPON
0	5.09156	0.12	0.002	0	FAP+ Fib	GFPT2
0	5.09031	0.524	0.009	0	FCN3+ Endothelial	TEK
0	5.09009	0.535	0.029	0	CD4+ TNFRSF9+ Treg	IL2RA
0	5.08984	0.585	0.015	0	FCN3+ Endothelial	PDGFB
0	5.08973	0.431	0.022	0	LRP4+ SECs	FA2H
0	5.08917	0.505	0.012	0	TTR+ Endocrine	NR0B2
0	5.08906	0.53	0.024	0	RERGL+ SMCs	ID4
0	5.08841	0.651	0.048	0	TFF+ Fib	POSTN
0	5.08834	0.103	0.004	0	FAP+ Fib	RSPO3
0	5.08768	0.611	0.023	0	FAP+ Fib	PCOLCE
2.66422e-71	5.08533	0.135	0.005	1.57898e-66	MYH11+ Fib	MAPK10
0	5.08461	0.473	0.009	0	POSTN+ Fib	GPC6
0	5.08411	0.674	0.019	0	POSTN+ Fib	PRKAR2B
0	5.08152	0.149	0.002	0	HPGD+ Mast	SVOPL
0	5.08115	0.528	0.012	0	COL1A2+ SMCs	SYNPO2
0	5.08007	0.43	0.014	0	CD163L1+ Macro	GAL3ST4
0	5.08003	1	0.073	0	HPGD+ Mast	TPSB2
0	5.07899	0.132	0.003	0	CD163L1+ Macro	SIGLEC16
0	5.07851	0.233	0.003	0	HPGD+ Mast	NTRK1
0	5.07665	0.112	0.004	0	FAP+ Fib	RGMA
0	5.07656	0.727	0.056	0	CLU+ SMCs	RGS5
0	5.07611	0.383	0.005	0	COL1A2+ SMCs	ITGA7
0	5.07545	0.28	0.005	0	POSTN+ Fib	LINC01082
1.58052e-94	5.07545	0.108	0.013	9.36708e-90	TFF+ Fib	PRR16
0	5.07233	0.78	0.025	0	COL1A2+ SMCs	COL5A1
4.6473e-212	5.07172	0.222	0.024	2.7543e-207	TFF+ Fib	BMP4
4.5288e-234	5.07085	0.423	0.016	2.684e-229	MYH11+ Fib	SORBS1
0	5.07078	0.33	0.006	0	COL1A2+ SMCs	SGIP1
0	5.07064	0.185	0.005	0	FAP+ Fib	BOC
0	5.07042	0.351	0.014	0	MT1H+ Tumor cells	REP15
0	5.07032	0.139	0.002	0	HPGD+ Mast	AMHR2
0	5.06929	0.104	0.001	0	FCN3+ Endothelial	CASC10
0	5.0683	0.476	0.006	0	COL1A2+ SMCs	EFHD1
0	5.06727	0.714	0.023	0	ANKRD36C+ Mast	MS4A2
0	5.06714	0.255	0.01	0	FCN3+ Endothelial	SELE
0	5.06689	0.575	0.026	0	TFF+ Fib	MFAP4
0	5.06588	0.954	0.065	0	FCN3+ Endothelial	HSPG2
0	5.06427	0.999	0.182	0	ALPL+ Neu	S100A9
0	5.06373	0.822	0.031	0	COL1A2+ SMCs	LHFPL6
0	5.0617	0.115	0.002	0	TTR+ Endocrine	KCNJ3
0	5.06133	0.641	0.021	0	CXCL5+ Macro	CD300E
0	5.0602	0.756	0.022	0	COL1A2+ SMCs	CYGB
0	5.05894	0.835	0.102	0	MT1H+ Tumor cells	CA2
0	5.05495	0.108	0.003	0	FAP+ Fib	PTGIS
0	5.05315	0.126	0.005	0	RERGL+ SMCs	HIGD1B
0	5.05266	0.186	0.004	0	JSRP1+ PC	FAM92B
0	5.05238	0.433	0.007	0	COL1A2+ SMCs	PTGIR
0	5.05188	0.228	0.005	0	POSTN+ Fib	DZIP1
0	5.05181	0.121	0.002	0	TTR+ Endocrine	LONRF2
0	5.05167	0.233	0.008	0	FCN3+ Endothelial	STC1
0	5.05097	0.688	0.021	0	COL1A2+ SMCs	TPPP3
0	5.04983	0.212	0.008	0	LRP4+ SECs	CYP2C9
0	5.04846	0.127	0.005	0	FCER1A+ DC	CACNA2D3
0	5.04759	0.204	0.007	0	LRP4+ SECs	SYTL5
0	5.04755	0.637	0.032	0	ANKRD36C+ Mast	GATA2
0	5.04675	0.279	0.006	0	FAP+ Fib	TMEM119
0	5.0461	0.301	0.022	0	ALPL+ Neu	KCNJ15
0	5.04502	0.682	0.039	0	FAP+ Fib	CYBRD1
0	5.04406	0.991	0.042	0	POSTN+ Fib	C1S
0	5.04352	0.803	0.024	0	POSTN+ Fib	CDH11
0	5.043	0.437	0.028	0	GAST+ Endocrine	CPE
0	5.04196	0.575	0.018	0	POSTN+ Fib	CPED1
0	5.04191	0.269	0.022	0	LUCAT1+ Neu	FPR2
0	5.04044	0.174	0.007	0	FRG1+ Mast	KCNH2
0	5.04043	0.407	0.016	0	FAP+ Fib	SULF1
0	5.04037	0.16	0.006	0	FAP+ Fib	FLRT2
6.4364e-165	5.03974	0.337	0.014	3.8146e-160	MYH11+ Fib	SRPX
0	5.03912	0.2	0.003	0	TTR+ Endocrine	MAPK8IP2
9.0285e-211	5.03754	0.203	0.021	5.3508e-206	TFF+ Fib	EDNRB
0	5.03659	0.158	0.006	0	FAP+ Fib	HAS2
0	5.0358	0.368	0.008	0	ADGRG6+ Endothelial	FAM107A
0	5.03571	0.129	0.002	0	POSTN+ Fib	AMPH
0	5.0356	0.438	0.016	0	MUC6+ GMCs	AQP5
0	5.03372	0.976	0.057	0	POSTN+ Fib	COL1A1
0	5.0334	0.655	0.037	0	FCN3+ Endothelial	IGFBP3
0	5.03234	0.213	0.002	0	FCN3+ Endothelial	HAGLROS
0	5.02864	0.143	0.006	0	CXCL5+ Macro	DNAAF1
0	5.02788	0.414	0.016	0	RERGL+ SMCs	SYNPO2
0	5.02612	0.105	0.018	0	IGHA+ PC	IGLV2-14
0	5.02602	0.475	0.014	0	COL1A2+ SMCs	NEURL1B
0	5.02596	0.798	0.073	0	BNC1+ SECs	SFN
0	5.02547	0.793	0.038	0	FAP+ Fib	AEBP1
0	5.02547	0.413	0.011	0	MYH11+ Fib	DIO2
0	5.02526	0.401	0.009	0	COL1A2+ SMCs	SMOC2
0	5.02443	0.55	0.015	0	POSTN+ Fib	LOX
0	5.02432	0.234	0.01	0	FCN3+ Endothelial	GJA4
0	5.02429	0.786	0.047	0	FRG1+ Mast	VWA5A
0	5.02345	0.233	0.004	0	POSTN+ Fib	MAMDC2
0	5.0221	0.133	0.008	0	JSRP1+ PC	IGHV1-3
0	5.02132	0.582	0.012	0	COL1A2+ SMCs	WFDC1
0	5.02107	0.155	0.003	0	BNC1+ SECs	LINC00958
0	5.01999	0.519	0.017	0	MYH11+ Fib	NR2F1
0	5.01906	0.207	0.003	0	TTR+ Endocrine	TCEAL2
0	5.01885	0.392	0.013	0	CD8+ FGFBP2+ Temra	TRDC
0	5.01651	0.177	0.005	0	FAP+ Fib	CNTN4
0	5.01552	0.324	0.009	0	FAP+ Fib	ASPN
0	5.0144	0.87	0.043	0	ADGRG6+ Endothelial	AQP1
0	5.01262	0.494	0.038	0	TFF+ Fib	RARRES2
0	5.01252	0.674	0.011	0	FCN3+ Endothelial	CXorf36
0	5.01007	0.2	0.004	0	POSTN+ Fib	C5orf66-AS1
0	5.00962	0.329	0.008	0	BNC1+ SECs	CDH3
0	5.00782	0.154	0.015	0	ERBB2+ Tumor cells	KLK10
0	5.00493	0.309	0.009	0	HPGD+ Mast	CTTNBP2
0	5.00421	0.124	0.003	0	POSTN+ Fib	LPAR3
5.1453e-259	5.00254	0.121	0.009	3.0494e-254	Unknown Mast	GCSAML
0	5.00224	0.711	0.017	0	HPGD+ Mast	MAOB
0	5.00189	0.635	0.026	0	MYH11+ Fib	EMILIN1
5.497e-144	5.00132	0.235	0.007	3.2579e-139	KIR2DL4+ NK	CD160
0	4.99922	0.989	0.058	0	POSTN+ Fib	COL1A2
0	4.99702	0.242	0.007	0	FRG1+ Mast	GCSAML
0	4.99664	0.397	0.009	0	FCN3+ Endothelial	BDKRB2
0	4.99604	0.462	0.021	0	FCER1A+ DC	CD1C
0	4.9957	0.151	0.007	0	RERGL+ SMCs	HEYL
0	4.99469	0.369	0.016	0	TCL1A+ Bn	FCER2
3.84708e-75	4.99397	0.115	0.004	2.28001e-70	MYH11+ Fib	FBN2
0	4.99304	0.304	0.017	0	RERGL+ SMCs	ITGA8
0	4.99249	0.955	0.093	0	MT1H+ Tumor cells	TFF2
0	4.99241	0.241	0.005	0	POSTN+ Fib	NR2F1-AS1
0	4.99227	0.219	0.009	0	LUCAT1+ Neu	CMTM2
6.6139e-292	4.99161	0.131	0.006	3.9198e-287	RERGL+ SMCs	MT1A
3.5838e-278	4.99054	0.11	0.005	2.124e-273	RERGL+ SMCs	ENTPD3
5.4542e-294	4.99047	0.174	0.006	3.2325e-289	TTR+ Endocrine	SLC12A5
0	4.99033	0.307	0.005	0	POSTN+ Fib	PODN
0	4.9899	0.505	0.017	0	HPGD+ Mast	TPSD1
0	4.98783	0.117	0.002	0	C3+ Macro	CD1B
0	4.98668	0.263	0.008	0	MUC6+ GMCs	CP
0	4.98461	0.214	0.005	0	COL1A2+ SMCs	LINC01197
0	4.98452	0.282	0.006	0	BNC1+ SECs	PTPRZ1
0	4.98261	0.408	0.011	0	FAP+ Fib	FOXF2
0	4.98232	0.144	0.002	0	TTR+ Endocrine	AC005062.1
0	4.98217	0.218	0.013	0	BCAR41+ Epi	TNFRSF11B
0	4.98081	0.341	0.006	0	COL1A2+ SMCs	ANGPT1
0	4.98067	0.449	0.013	0	FRG1+ Mast	IL1RL1
0	4.98019	0.476	0.033	0	LRP4+ SECs	EGLN3
0	4.97856	0.436	0.015	0	FRG1+ Mast	RGS13
0	4.97531	0.517	0.022	0	RERGL+ SMCs	GUCY1B1
2.8662e-206	4.97394	0.558	0.032	1.6987e-201	MYH11+ Fib	SMTN
0	4.97018	0.332	0.006	0	FCN3+ Endothelial	RAPGEF4
0	4.96959	0.609	0.035	0	POSTN+ Fib	IGFBP5
0	4.96883	0.541	0.019	0	CD163L1+ Macro	CMKLR1
0	4.96842	0.355	0.022	0	RERGL+ SMCs	HSPB8
0	4.96839	0.165	0.014	0	LUCAT1+ Neu	MMP25
0	4.96662	0.252	0.013	0	FRG1+ Mast	TMEM233
0	4.96531	0.343	0.02	0	CLU+ SMCs	FRZB
0	4.96484	0.503	0.009	0	POSTN+ Fib	BARX1
0	4.96467	0.197	0.014	0	ALPL+ Neu	MIR3945HG
0	4.96201	0.368	0.03	0	LUCAT1+ Neu	AQP9
4.7378e-192	4.96165	0.103	0.006	2.8079e-187	RERGL+ SMCs	NDNF
0	4.96115	0.348	0.006	0	TTR+ Endocrine	HPN
0	4.96005	0.132	0.004	0	MUC2+ Tumor cells	AC254629.1
0	4.95995	0.19	0.003	0	TTR+ Endocrine	C8G
0	4.95944	0.902	0.057	0	FAP+ Fib	COL3A1
0	4.95873	0.147	0.007	0	RERGL+ SMCs	AC104083.1
1.4083e-167	4.95757	0.212	0.006	8.3465e-163	MYH11+ Fib	PRELP
0	4.95721	0.203	0.014	0	TFF+ Fib	CCL11
4.7742e-202	4.95709	0.14	0.011	2.8295e-197	CLU+ SMCs	EFHD1
0	4.95623	0.367	0.034	0	ERBB2+ Tumor cells	GRB7
0	4.95575	0.301	0.016	0	FAP+ Fib	FAP
0	4.9556	0.826	0.048	0	TFF+ Fib	DCN
0	4.95508	0.2	0.005	0	BNC1+ SECs	FST
0	4.95466	0.23	0.009	0	FCN1+ Mono	CYP1B1
0	4.95398	0.447	0.017	0	ANKRD36C+ Mast	RHEX
0	4.95365	0.234	0.009	0	MUC6+ GMCs	CLDN2
0	4.95167	0.359	0.008	0	POSTN+ Fib	OLFML1
0	4.94869	0.127	0.002	0	FCN3+ Endothelial	NKX2-3
2.4583e-248	4.94837	0.115	0.006	1.4569e-243	RERGL+ SMCs	DAAM2
0	4.94764	0.256	0.013	0	BNC1+ SECs	PPL
0	4.94739	0.42	0.007	0	TTR+ Endocrine	TMOD1
0	4.94732	0.688	0.059	0	MT1H+ Tumor cells	DPCR1
0	4.94717	0.204	0.005	0	POSTN+ Fib	MIR100HG
0	4.94708	0.174	0.005	0	FAP+ Fib	DZIP1
0	4.94498	0.508	0.021	0	FAP+ Fib	NDN
0	4.94478	0.369	0.007	0	COL1A2+ SMCs	OLFML1
0	4.94478	0.225	0.01	0	ANKRD36C+ Mast	AL157895.1
0	4.94341	0.405	0.017	0	FAP+ Fib	SERPINE2
8.6768e-208	4.943	0.388	0.013	5.1424e-203	KIR2DL4+ NK	KIR2DL4
0	4.94296	0.335	0.005	0	COL1A2+ SMCs	KCNE4
0	4.94132	0.124	0.003	0	FAP+ Fib	RNF150
0	4.94064	0.668	0.042	0	ANKRD36C+ Mast	LTC4S
0	4.94024	0.544	0.013	0	ADGRG6+ Endothelial	MEOX1
5.9098e-145	4.94019	0.288	0.012	3.5025e-140	MYH11+ Fib	EML1
0	4.93952	0.141	0.002	0	POSTN+ Fib	IGDCC4
0	4.93948	0.391	0.032	0	LRP4+ SECs	FAM13A
0	4.93834	0.187	0.006	0	RERGL+ SMCs	MYOM1
0	4.93784	0.463	0.009	0	POSTN+ Fib	LAMA2
1.0806e-198	4.9377	0.141	0.006	6.4041e-194	TTR+ Endocrine	OR51E1
0	4.93716	0.365	0.017	0	LRP4+ SECs	B4GALNT3
0	4.93617	0.129	0.007	0	FRG1+ Mast	SLC24A3
0	4.93603	0.242	0.009	0	MUC2+ Tumor cells	GPA33
0	4.93553	0.52	0.013	0	POSTN+ Fib	PRKG1
0	4.93536	0.975	0.09	0	FCN3+ Endothelial	COL4A1
0	4.93499	0.324	0.012	0	CXCL5+ Macro	SLC16A10
1.3968e-154	4.93467	0.173	0.004	8.2786e-150	MYH11+ Fib	COL9A1
0	4.93461	0.916	0.046	0	CD163L1+ Macro	CSF1R
0	4.93337	0.709	0.083	0	CXCL5+ Macro	CCL20
3.1683e-234	4.93221	0.433	0.017	1.8777e-229	MYH11+ Fib	TMEM158
1.59367e-57	4.932	0.106	0.004	9.44503e-53	MYH11+ Fib	UNC5C
0	4.93163	0.345	0.037	0	CLU+ SMCs	CSRP2
0	4.93065	0.105	0.002	0	POSTN+ Fib	ZFPM2-AS1
0	4.9302	0.155	0.008	0	RERGL+ SMCs	WTIP
0	4.92839	0.362	0.014	0	RERGL+ SMCs	EDNRA
0	4.92786	0.455	0.024	0	CD4+ TNFRSF9+ Treg	LINC01943
0	4.92584	0.292	0.005	0	POSTN+ Fib	NDNF
0	4.924	0.398	0.04	0	ALPL+ Neu	LILRB3
0	4.92399	0.546	0.014	0	COL1A2+ SMCs	FAM13C
0	4.92387	0.141	0.003	0	POSTN+ Fib	LAMC3
0	4.92386	0.226	0.007	0	TCL1A+ Bn	TCL1A
0	4.92283	0.43	0.024	0	FAP+ Fib	APCDD1
0	4.92247	0.529	0.01	0	COL1A2+ SMCs	PRKG1
0	4.92101	0.194	0.005	0	MUC6+ GMCs	ORM2
0	4.92076	0.755	0.056	0	RERGL+ SMCs	RGS5
0	4.91894	0.286	0.018	0	MT1H+ Tumor cells	PLA2G10
0	4.91793	0.162	0.005	0	FAP+ Fib	HSD11B1
0	4.91765	0.855	0.082	0	MT1H+ Tumor cells	GKN1
0	4.91613	0.123	0.003	0	COL1A2+ SMCs	LINC00839
4.5386e-228	4.91608	0.548	0.028	2.6898e-223	MYH11+ Fib	TMEM47
0	4.91451	0.45	0.009	0	POSTN+ Fib	CLMP
0	4.91397	0.108	0.001	0	FCN3+ Endothelial	FGF12
0	4.91364	0.115	0.002	0	COL1A2+ SMCs	DCLK1
0	4.91356	0.196	0.003	0	HPGD+ Mast	AL731557.1
0	4.91248	0.313	0.022	0	ALPL+ Neu	STEAP4
1.1396e-104	4.91183	0.104	0.011	6.7539e-100	CLU+ SMCs	PDE1A
0	4.9114	0.351	0.038	0	LUCAT1+ Neu	HCAR2
0	4.91086	0.784	0.03	0	TTR+ Endocrine	ARFGEF3
0	4.91038	0.264	0.033	0	ALPL+ Neu	PYGL
0	4.90899	0.197	0.005	0	MUC2+ Tumor cells	SCG3
0	4.90728	0.55	0.009	0	PLK1+ Macro	AURKB
0	4.90493	0.218	0.01	0	RERGL+ SMCs	PDE1A
0	4.90447	0.835	0.054	0	RERGL+ SMCs	MFGE8
3.0617e-219	4.90374	0.163	0.013	1.8145e-214	CLU+ SMCs	LMOD1
0	4.90258	0.712	0.028	0	COL1A2+ SMCs	COL12A1
0	4.90201	0.263	0.006	0	HPGD+ Mast	SIGLEC8
0	4.90014	0.99	0.14	0	CXCL5+ Macro	IL1B
0	4.89981	0.197	0.017	0	ALPL+ Neu	SIRPB1
0	4.89967	0.524	0.014	0	ADGRG6+ Endothelial	RBP5
0	4.89886	0.445	0.012	0	POSTN+ Fib	SEMA5A
0	4.8977	0.477	0.009	0	ADGRG6+ Endothelial	C7
0	4.8976	0.36	0.023	0	RERGL+ SMCs	NRGN
0	4.89722	0.108	0.004	0	FAP+ Fib	FGF2
0	4.89676	0.184	0.012	0	Unknown Mast	SIGLEC17P
0	4.89615	0.216	0.015	0	MUC2+ Tumor cells	EPHB2
0	4.89426	0.128	0.006	0	RERGL+ SMCs	EPHA3
0	4.89384	0.454	0.014	0	POSTN+ Fib	TMEM158
0	4.89225	0.382	0.005	0	COL1A2+ SMCs	PDE3A
1.949e-188	4.88995	0.135	0.01	1.1551e-183	TFF+ Fib	ABI3BP
0	4.88993	0.905	0.09	0	CD163L1+ Macro	SLC40A1
0	4.88947	0.467	0.009	0	POSTN+ Fib	ALDH1A3
0	4.88683	0.13	0.008	0	ANKRD36C+ Mast	KCNH2
0	4.88677	0.567	0.021	0	MYH11+ Fib	MRVI1
2.1669e-204	4.8842	0.1	0.003	1.2843e-199	PLK1+ Macro	PKD2L1
0	4.88342	0.133	0.006	0	RERGL+ SMCs	MARK1
0	4.88123	0.299	0.007	0	FAP+ Fib	FMO2
0	4.87914	0.686	0.016	0	FCN3+ Endothelial	PTPRB
0	4.87894	0.813	0.023	0	COL1A2+ SMCs	ANGPT2
0	4.87884	0.65	0.064	0	ALPL+ Neu	ACSL1
4.50797e-36	4.87761	0.147	0.023	2.67169e-31	GAST+ Endocrine	AOC1
0	4.87731	0.256	0.016	0	MUC2+ Tumor cells	MUC12
0	4.87644	0.201	0.004	0	POSTN+ Fib	SDK1
0	4.87385	0.396	0.012	0	ADGRG6+ Endothelial	CPXM2
0	4.87296	0.119	0.002	0	POSTN+ Fib	TWIST2
0	4.87296	0.261	0.014	0	LRP4+ SECs	PTPRH
0	4.87233	0.239	0.004	0	FCN3+ Endothelial	ZNF366
0	4.87083	0.102	0.004	0	BCAR41+ Epi	ANXA9
0	4.87052	0.583	0.027	0	FAP+ Fib	MRC2
0	4.86912	0.594	0.051	0	MUC2+ Tumor cells	TFF3
0	4.86872	0.241	0.005	0	COL1A2+ SMCs	CCDC74A
0	4.86815	0.633	0.019	0	COL1A2+ SMCs	ANTXR1
0	4.86811	0.235	0.007	0	FAP+ Fib	SRPX2
0	4.86699	0.269	0.005	0	FCN3+ Endothelial	STC2
0	4.86486	0.624	0.015	0	FCN3+ Endothelial	RHOJ
5.5928e-303	4.86456	0.74	0.039	3.3146e-298	MYH11+ Fib	TGFB1I1
0	4.86408	0.1	0.003	0	BCAR41+ Epi	STK31
0	4.8635	0.537	0.021	0	ANKRD36C+ Mast	SLC18A2
0	4.86245	0.982	0.065	0	CD163L1+ Macro	MS4A6A
0	4.86039	0.222	0.009	0	MT1H+ Tumor cells	SCGB2A1
0	4.85986	0.125	0.003	0	POSTN+ Fib	ROBO2
0	4.85984	0.514	0.01	0	FCN3+ Endothelial	PREX2
0	4.85969	0.44	0.01	0	COL1A2+ SMCs	C1QTNF1
0	4.85953	0.575	0.045	0	TFF+ Fib	C1S
0	4.85937	0.238	0.007	0	ADGRG6+ Endothelial	LHX6
1.56427e-96	4.85919	0.125	0.016	9.27082e-92	TFF+ Fib	PTN
1.548e-108	4.85888	0.202	0.008	9.1745e-104	MYH11+ Fib	C14orf132
0	4.85766	0.104	0.006	0	ANKRD36C+ Mast	CALB2
4.1036e-161	4.85554	0.139	0.013	2.4321e-156	TFF+ Fib	EMID1
0	4.85493	0.115	0.003	0	POSTN+ Fib	SMO
0	4.85486	0.134	0.008	0	LUCAT1+ Neu	PROK2
0	4.85467	0.463	0.028	0	RERGL+ SMCs	MSRB3
0	4.85446	0.439	0.018	0	FCN1+ Mono	NLRP3
0	4.85437	0.297	0.005	0	COL1A2+ SMCs	RERG
0	4.85364	0.487	0.014	0	FCN1+ Mono	LILRA5
0	4.85274	0.411	0.012	0	POSTN+ Fib	BMP7
0	4.85185	0.105	0.003	0	COL1A2+ SMCs	AJAP1
0	4.85175	0.148	0.002	0	FCN3+ Endothelial	KL
0	4.84933	0.199	0.004	0	FCN3+ Endothelial	LINC01116
0	4.84855	0.165	0.009	0	BCAR41+ Epi	CST6
0	4.84823	0.987	0.109	0	SPP1+ Macro	CTSL
0	4.8482	0.148	0.008	0	LRP4+ SECs	PRDM16
0	4.8479	0.512	0.01	0	FCN3+ Endothelial	GPR4
0	4.84752	0.261	0.004	0	FCN3+ Endothelial	NPR1
0	4.84558	0.905	0.051	0	COL1A2+ SMCs	COL6A1
0	4.84502	0.166	0.004	0	C3+ Macro	AL138899.1
0	4.84367	0.267	0.009	0	FAP+ Fib	VSTM4
0	4.84288	0.428	0.007	0	FCN3+ Endothelial	TSPAN18
6.3605e-156	4.84259	0.184	0.012	3.7696e-151	TTR+ Endocrine	C6orf58
0	4.84104	0.392	0.007	0	FCN3+ Endothelial	NOS3
0	4.8404	0.902	0.032	0	HPGD+ Mast	GATA2
0	4.84026	0.168	0.004	0	POSTN+ Fib	NTF3
0	4.84024	0.826	0.051	0	POSTN+ Fib	F3
0	4.83827	0.426	0.016	0	RERGL+ SMCs	WFDC1
0	4.8382	0.883	0.051	0	COL1A2+ SMCs	FILIP1L
7.21851e-92	4.83759	0.147	0.01	4.27812e-87	GAST+ Endocrine	CACNA1A
0	4.83711	0.305	0.031	0	ALPL+ Neu	P2RY13
0	4.83709	0.11	0.005	0	FCN1+ Mono	SERPINB2
0	4.83676	0.668	0.045	0	CD163L1+ Macro	PLTP
0	4.83553	0.213	0.004	0	FCN3+ Endothelial	AC093278.2
0	4.83478	0.176	0.01	0	BCAR41+ Epi	ENTPD2
0	4.83461	0.227	0.006	0	PLK1+ Macro	HAMP
0	4.8346	0.685	0.038	0	TFF+ Fib	LUM
0	4.83435	0.7	0.019	0	POSTN+ Fib	MXRA8
0	4.83429	0.803	0.02	0	FCN3+ Endothelial	RAMP3
0	4.83416	0.472	0.011	0	COL1A2+ SMCs	DMD
0	4.83361	0.75	0.056	0	CLU+ SMCs	TAGLN
0	4.83343	0.748	0.03	0	ANKRD36C+ Mast	KIT
2.29089e-63	4.83163	0.106	0.004	1.35772e-58	MYH11+ Fib	RNF150
0	4.83156	0.133	0.003	0	ADGRG6+ Endothelial	GALNT15
0	4.83134	0.413	0.006	0	FCN3+ Endothelial	SHROOM4
0	4.83114	0.38	0.017	0	RERGL+ SMCs	RASL11A
0	4.83062	0.579	0.018	0	ADGRG6+ Endothelial	OLFM1
0	4.83046	0.507	0.191	0	IGHA+ PC	IGLC3
0	4.82986	0.454	0.036	0	ALPL+ Neu	TREM1
0	4.82881	0.104	0.004	0	FRG1+ Mast	NTRK1
0	4.82869	0.246	0.028	0	ALPL+ Neu	CDA
0	4.82764	0.214	0.003	0	FCN3+ Endothelial	LHX6
0	4.8274	0.226	0.008	0	CD8+ ZNF683+ Tm	KIR2DL4
0	4.82601	0.945	0.04	0	FCN3+ Endothelial	ESAM
0	4.82479	0.155	0.008	0	MUC6+ GMCs	PGA3
0	4.82467	0.432	0.022	0	RERGL+ SMCs	NEXN
7.2578e-128	4.82295	0.183	0.006	4.3014e-123	MYH11+ Fib	MAMDC2
0	4.82155	0.208	0.005	0	POSTN+ Fib	TCEAL7
2.9401e-206	4.81927	0.26	0.007	1.7425e-201	MYH11+ Fib	PODN
1.0159e-272	4.81827	0.123	0.015	6.0207e-268	KRT8+ Endothelial	FAM110D
0	4.81825	0.463	0.036	0	LRP4+ SECs	EPS8L1
0	4.81824	0.632	0.04	0	CD8+ FGFBP2+ Temra	PRF1
0	4.8182	0.224	0.009	0	MT1H+ Tumor cells	CAPN9
0	4.81804	0.193	0.004	0	PLK1+ Macro	AC074327.1
0	4.81622	0.22	0.004	0	HPGD+ Mast	ST8SIA6
1.2001e-255	4.81594	0.176	0.013	7.1124e-251	CLU+ SMCs	HSPB6
0	4.81569	0.668	0.026	0	POSTN+ Fib	GGT5
0	4.81517	0.447	0.045	0	TFF+ Fib	PLAT
1.56378e-84	4.81443	0.173	0.007	9.26788e-80	MYH11+ Fib	TRPC6
0	4.81189	0.266	0.014	0	LRP4+ SECs	FAM83E
0	4.81	0.159	0.004	0	FAP+ Fib	TWIST1
0	4.80831	0.318	0.028	0	ALPL+ Neu	CLEC4E
0	4.80783	0.269	0.009	0	TTR+ Endocrine	SLC7A2
0	4.80505	0.192	0.01	0	MUC2+ Tumor cells	ONECUT2
0	4.80387	0.344	0.034	0	LUCAT1+ Neu	HCAR3
0	4.80373	0.475	0.008	0	FCN3+ Endothelial	HECW2
0	4.80357	0.384	0.007	0	FCN3+ Endothelial	SHE
0	4.80283	0.737	0.028	0	ADGRG6+ Endothelial	PALMD
0	4.8024	0.337	0.018	0	RERGL+ SMCs	KLHL23
0	4.802	0.763	0.028	0	COL1A2+ SMCs	COL6A3
0	4.80195	0.178	0.014	0	ANKRD36C+ Mast	TMEM233
0	4.80143	0.143	0.006	0	BCAR41+ Epi	AL390719.1
0	4.80115	0.705	0.023	0	ADGRG6+ Endothelial	CXorf36
0	4.80069	0.233	0.004	0	FCN3+ Endothelial	INHBB
0	4.79959	0.139	0.002	0	SPP1+ Macro	ALOX15B
0	4.79959	0.404	0.04	0	LUCAT1+ Neu	OSM
0	4.79947	0.299	0.017	0	LRP4+ SECs	AL158206.1
0	4.79935	0.149	0.003	0	MUC6+ GMCs	AC139749.1
0	4.7991	0.597	0.027	0	CD8+ FGFBP2+ Temra	KLRD1
1.0978e-95	4.79863	0.135	0.019	6.50621e-91	TFF+ Fib	LTBP2
0	4.79752	0.115	0.001	0	TTR+ Endocrine	AK5
0	4.79741	0.157	0.003	0	TTR+ Endocrine	NDRG4
0	4.7965	0.13	0.002	0	COL1A2+ SMCs	NRIP2
0	4.79415	0.154	0.007	0	FCN1+ Mono	RNASE2
1.6929e-251	4.79406	0.101	0.009	1.0033e-246	ALPL+ Neu	MEFV
0	4.79222	0.2	0.031	0	BNC1+ SECs	ECM1
0	4.79217	0.573	0.014	0	COL1A2+ SMCs	PDE5A
0	4.78939	0.432	0.014	0	FAP+ Fib	PCDH18
0	4.78928	0.446	0.011	0	FCN3+ Endothelial	FGD5
5.6699e-297	4.78879	0.206	0.015	3.3603e-292	TFF+ Fib	TCF21
0	4.78871	0.203	0.003	0	FCN3+ Endothelial	RUNDC3B
0	4.78798	0.244	0.011	0	ANKRD36C+ Mast	SIGLEC17P
0	4.78758	0.902	0.042	0	HPGD+ Mast	LTC4S
0	4.78747	0.598	0.017	0	COL1A2+ SMCs	LRRC32
0	4.78738	0.179	0.004	0	COL1A2+ SMCs	DUXAP8
0	4.78684	0.325	0.007	0	MUC6+ GMCs	KCNE2
0	4.78577	0.48	0.01	0	FCN3+ Endothelial	FZD4
0	4.78563	0.728	0.023	0	POSTN+ Fib	PCOLCE
8.02266e-93	4.78557	0.221	0.011	4.75471e-88	MYH11+ Fib	MOXD1
0	4.7847	0.128	0.003	0	ADGRG6+ Endothelial	MEOX2
1.1679e-180	4.78417	0.462	0.025	6.9218e-176	MYH11+ Fib	DIXDC1
0	4.78181	0.846	0.033	0	COL1A2+ SMCs	DKK3
0	4.77968	0.658	0.015	0	PLK1+ Macro	RRM2
0	4.779	0.128	0.003	0	TTR+ Endocrine	ITGBL1
0	4.77895	0.106	0.002	0	FAP+ Fib	RIPOR3
0	4.77672	0.12	0.015	0	LUCAT1+ Neu	DGAT2
3.889e-217	4.77613	0.356	0.012	2.3048e-212	MYH11+ Fib	BARX1
0	4.77609	0.153	0.01	0	BNC1+ SECs	WFDC21P
0	4.77576	0.178	0.008	0	POSTN+ Fib	SMOC1
0	4.77567	0.507	0.013	0	COL1A2+ SMCs	DDR2
0	4.77563	0.369	0.023	0	MUC2+ Tumor cells	REG3A
0	4.77513	0.812	0.029	0	POSTN+ Fib	SERPINF1
0	4.77307	0.125	0.003	0	POSTN+ Fib	ROR2
0	4.77166	0.983	0.062	0	FCN3+ Endothelial	GNG11
0	4.77138	0.63	0.029	0	RERGL+ SMCs	NDUFA4L2
0	4.77044	0.145	0.009	0	LRP4+ SECs	PSORS1C1
1.45009e-65	4.76886	0.135	0.006	8.5941e-61	MYH11+ Fib	STON1
0	4.76812	0.499	0.012	0	COL1A2+ SMCs	LURAP1L
0	4.76746	0.288	0.009	0	COL1A2+ SMCs	HTRA3
0	4.76659	0.331	0.008	0	FCN3+ Endothelial	SOX7
0	4.76615	0.336	0.004	0	COL1A2+ SMCs	LGI4
0	4.76572	0.356	0.03	0	ALPL+ Neu	LRRK2
1.2865e-150	4.76452	0.108	0.008	7.6247e-146	TFF+ Fib	ABCA8
0	4.7644	0.673	0.089	0	ALPL+ Neu	GCA
0	4.7643	0.991	0.057	0	POSTN+ Fib	C1R
0	4.76427	0.231	0.01	0	LRP4+ SECs	FSIP2
0	4.76349	0.517	0.008	0	PLK1+ Macro	SHCBP1
6.5601e-191	4.76109	0.231	0.006	3.8879e-186	MYH11+ Fib	FBXL22
0	4.76103	0.353	0.014	0	FAP+ Fib	PTN
0	4.76063	0.427	0.007	0	FCN3+ Endothelial	KANK3
2.17934e-91	4.75714	0.101	0.012	1.29161e-86	CLU+ SMCs	RASL12
0	4.75686	0.325	0.008	0	POSTN+ Fib	ANGPT1
0	4.75597	0.354	0.009	0	FAP+ Fib	BARX1
1.1543e-144	4.7541	0.156	0.017	6.8412e-140	TFF+ Fib	PDGFD
0	4.75386	0.393	0.013	0	HPGD+ Mast	TMEM233
0	4.75165	0.932	0.059	0	FCN3+ Endothelial	CD93
0	4.75116	0.114	0.003	0	POSTN+ Fib	GHR
0	4.75039	0.489	0.02	0	POSTN+ Fib	APOD
0	4.75001	0.416	0.017	0	FRG1+ Mast	MAOB
0	4.74923	0.203	0.008	0	MUC6+ GMCs	FOLR1
5.079e-295	4.74904	0.262	0.025	3.0101e-290	TFF+ Fib	EMILIN1
0	4.74698	0.953	0.07	0	COL1A2+ SMCs	ITGA1
1.191e-271	4.74584	0.262	0.027	7.0583e-267	TFF+ Fib	OLFML3
0	4.7448	0.715	0.055	0	CLU+ SMCs	ACTA2
1.1795e-191	4.7442	0.13	0.01	6.9902e-187	CLU+ SMCs	CNN1
0	4.74378	0.318	0.01	0	POSTN+ Fib	WNT5B
0	4.74369	0.138	0.005	0	FAP+ Fib	TCEAL7
0	4.74309	0.305	0.028	0	ERBB2+ Tumor cells	PGAP3
0	4.74306	0.55	0.008	0	PLK1+ Macro	CKAP2L
0	4.74296	0.508	0.033	0	LRP4+ SECs	RASEF
0	4.74188	0.125	0.002	0	FCN3+ Endothelial	USHBP1
0	4.74065	0.102	0.004	0	FAP+ Fib	VGLL3
0	4.7398	0.416	0.029	0	FCER1A+ DC	LGALS2
8.2428e-269	4.73867	0.538	0.023	4.8852e-264	MYH11+ Fib	PRKAR2B
0	4.73803	0.942	0.069	0	FCN3+ Endothelial	COL4A2
5.4693e-98	4.73774	0.107	0.012	3.24143e-93	TFF+ Fib	GPC6
0	4.73742	0.266	0.007	0	IGHA+ PC	ENAM
0	4.73652	0.674	0.019	0	FCN3+ Endothelial	LDB2
0	4.73517	0.14	0.002	0	FCN3+ Endothelial	EBF3
0	4.73323	0.368	0.021	0	RERGL+ SMCs	SERPINI1
0	4.73273	0.308	0.008	0	COL1A2+ SMCs	THBS2
0	4.73172	0.109	0.002	0	HPGD+ Mast	RAB44
0	4.73107	0.93	0.056	0	FAP+ Fib	COL1A2
0	4.73033	0.918	0.056	0	CD163L1+ Macro	MS4A7
0	4.73019	0.351	0.03	0	MUC2+ Tumor cells	CLDN12
0	4.72946	0.994	0.04	0	ANKRD36C+ Mast	CPA3
0	4.72911	0.971	0.08	0	FCN3+ Endothelial	ENG
0	4.72809	0.115	0.005	0	MUC2+ Tumor cells	SYT7
0	4.72747	0.2	0.006	0	CD8+ ZNF683+ Tm	LINC02446
0	4.72719	0.427	0.009	0	COL1A2+ SMCs	PRR16
0	4.72717	0.653	0.02	0	COL1A2+ SMCs	CHN1
0	4.72629	0.71	0.025	0	FCN3+ Endothelial	ACVRL1
0	4.72568	0.907	0.051	0	POSTN+ Fib	NID1
0	4.7236	0.262	0.005	0	TTR+ Endocrine	RAB26
0	4.72321	0.218	0.006	0	MUC6+ GMCs	SERPINA4
0	4.72254	0.117	0.014	0	LUCAT1+ Neu	MIR3945HG
0	4.72144	0.306	0.01	0	FAP+ Fib	PRR16
0	4.72045	0.172	0.005	0	HPGD+ Mast	PAQR5
0	4.71978	0.341	0.007	0	TTR+ Endocrine	NEURL1
0	4.7194	0.164	0.007	0	MUC2+ Tumor cells	CDX2
0	4.71673	0.147	0.004	0	POSTN+ Fib	ADAMTSL1
0	4.7165	0.268	0.005	0	PLK1+ Macro	CD1E
0	4.71649	0.697	0.372	0	IGHA+ PC	IGLC2
0	4.71647	0.554	0.009	0	PLK1+ Macro	GTSE1
0	4.71546	0.237	0.007	0	ADGRG6+ Endothelial	LINC01116
0	4.71326	0.141	0.003	0	FCER1A+ DC	HLA-DPB2
0	4.71316	0.101	0.003	0	FAP+ Fib	P4HA3
0	4.71267	0.164	0.011	0	MUC2+ Tumor cells	SYT13
0	4.71241	0.225	0.004	0	FCN3+ Endothelial	THSD1
0	4.71214	0.958	0.118	0	ALPL+ Neu	G0S2
0	4.71129	0.921	0.058	0	COL1A2+ SMCs	COL6A2
0	4.70633	0.735	0.047	0	CD4+ TNFRSF9+ Treg	TNFRSF18
0	4.70591	0.494	0.009	0	FCN3+ Endothelial	SHANK3
0	4.70526	0.348	0.009	0	POSTN+ Fib	ABI3BP
0	4.70495	0.339	0.006	0	FCN3+ Endothelial	CPXM2
0	4.70174	0.535	0.014	0	COL1A2+ SMCs	VASN
0	4.70004	0.65	0.025	0	FCN3+ Endothelial	SLCO2A1
7.9757e-156	4.69992	0.158	0.017	4.7269e-151	CLU+ SMCs	SYNPO2
0	4.6992	0.145	0.008	0	FCER1A+ DC	ARHGAP22
0	4.699	0.853	0.029	0	SPP1+ Macro	LILRB4
0	4.69794	0.264	0.021	0	TFF+ Fib	APOD
0	4.69765	0.13	0.003	0	COL1A2+ SMCs	COL9A1
1.7361e-123	4.69737	0.144	0.017	1.0289e-118	TFF+ Fib	PCDH18
0	4.69685	0.574	0.046	0	MT1H+ Tumor cells	ANXA10
1.696e-293	4.69476	0.177	0.02	1.0051e-288	TRPM2+ Macro	CCL18
0	4.69426	0.18	0.022	0	LUCAT1+ Neu	KCNJ15
0	4.6942	0.246	0.004	0	FCN3+ Endothelial	EXOC3L1
0	4.69386	0.21	0.005	0	COL1A2+ SMCs	DZIP1
0	4.6932	0.587	0.037	0	BNC1+ SECs	PITX1
0	4.69319	0.504	0.022	0	RERGL+ SMCs	NOTCH3
0	4.69317	0.216	0.006	0	FAP+ Fib	CXCL6
0	4.69303	0.162	0.003	0	FCN3+ Endothelial	CETP
0	4.69182	0.931	0.209	0	MUC6+ GMCs	PGC
9.7924e-132	4.69176	0.327	0.017	5.8036e-127	MYH11+ Fib	PDGFC
0	4.69117	0.349	0.028	0	TFF+ Fib	CTSK
0	4.69092	0.696	0.024	0	FAP+ Fib	CYGB
0	4.69072	0.152	0.002	0	FCN3+ Endothelial	AL583785.1
0	4.68765	0.571	0.058	0	ALPL+ Neu	NCF2
0	4.687	0.833	0.045	0	TTR+ Endocrine	QDPR
0	4.68667	0.754	0.049	0	LRP4+ SECs	CAPN8
0	4.68608	0.27	0.009	0	ADGRG6+ Endothelial	ABCG2
0	4.68533	0.288	0.016	0	CLU+ SMCs	MYH11
0	4.68452	0.452	0.011	0	MYH11+ Fib	TRPA1
0	4.68431	0.121	0.003	0	POSTN+ Fib	PTGIS
0	4.68215	0.862	0.036	0	POSTN+ Fib	DKK3
0	4.68156	0.189	0.003	0	FCN3+ Endothelial	CCM2L
0	4.68094	0.92	0.046	0	POSTN+ Fib	SPON2
0	4.67905	0.114	0.014	0	LUCAT1+ Neu	AC245128.3
0	4.67842	0.662	0.011	0	PLK1+ Macro	NCAPG
0	4.67792	0.278	0.008	0	FAP+ Fib	MRGPRF
5.5752e-127	4.67668	0.108	0.023	3.3042e-122	BNC1+ SECs	MAL
0	4.67577	0.618	0.029	0	FAP+ Fib	VCAM1
0	4.67539	0.358	0.008	0	COL1A2+ SMCs	VSTM4
7.2083e-282	4.67507	0.118	0.005	4.2721e-277	RERGL+ SMCs	DUSP26
0	4.67492	0.881	0.112	0	LUCAT1+ Neu	G0S2
0	4.67476	0.647	0.013	0	FCN3+ Endothelial	ERG
0	4.67395	0.243	0.006	0	TTR+ Endocrine	MAPK8IP1
0	4.67249	0.728	0.029	0	POSTN+ Fib	EFEMP2
0	4.6701	0.583	0.016	0	FCN3+ Endothelial	ADAMTS9
0	4.66999	0.227	0.005	0	POSTN+ Fib	DENND2A
1.7851e-155	4.66992	0.148	0.015	1.0579e-150	CLU+ SMCs	EDNRA
0	4.66948	0.18	0.013	0	BCAR41+ Epi	PTGES
0	4.66888	0.154	0.006	0	HPGD+ Mast	TCTEX1D1
0	4.66816	0.454	0.012	0	PLK1+ Macro	S100B
0	4.66666	0.151	0.003	0	SPP1+ Macro	AC074327.1
7.7938e-266	4.66656	0.365	0.011	4.6191e-261	MYH11+ Fib	ELN
0	4.66611	0.164	0.007	0	MT1H+ Tumor cells	UGT2B15
0	4.66558	0.569	0.089	0	LUCAT1+ Neu	SLC25A37
0	4.66514	0.799	0.047	0	BCAR41+ Epi	CXCL5
0	4.66372	0.372	0.016	0	POSTN+ Fib	ITGA8
0	4.66372	0.951	0.062	0	POSTN+ Fib	COL6A2
0	4.66259	0.476	0.008	0	PLK1+ Macro	PKMYT1
0	4.66257	0.371	0.029	0	KRT8+ Endothelial	CLDN5
0	4.66159	0.291	0.007	0	COL1A2+ SMCs	RARB
0	4.6597	0.322	0.009	0	POSTN+ Fib	CHL1
0	4.65931	0.234	0.008	0	MUC6+ GMCs	C6orf58
0	4.6592	0.146	0.008	0	ANKRD36C+ Mast	GCSAML
0	4.65681	0.138	0.005	0	ERBB2+ Tumor cells	CDX1
0	4.65554	0.641	0.024	0	POSTN+ Fib	MXRA5
0	4.65531	0.621	0.014	0	PLK1+ Macro	HMMR
0	4.65359	0.185	0.01	0	RERGL+ SMCs	AC068888.1
0	4.65324	0.249	0.007	0	TTR+ Endocrine	CRMP1
0	4.6527	0.372	0.008	0	POSTN+ Fib	MRGPRF
0	4.65237	0.423	0.021	0	FCN3+ Endothelial	ANGPT2
0	4.65211	0.134	0.005	0	ERBB2+ Tumor cells	KLK6
0	4.65156	0.805	0.045	0	FAP+ Fib	SPON2
0	4.65148	0.201	0.008	0	FAP+ Fib	PAMR1
0	4.65098	0.357	0.007	0	PLK1+ Macro	UHRF1
0	4.65079	0.103	0.006	0	ANKRD36C+ Mast	CDK15
2.4291e-231	4.65074	0.875	0.074	1.4396e-226	MYH11+ Fib	PALLD
0	4.65052	0.12	0.004	0	FAP+ Fib	F10
0	4.64991	0.849	0.149	0	ALPL+ Neu	PLEK
0	4.64991	0.247	0.009	0	FAP+ Fib	PDE1A
0	4.64933	0.148	0.003	0	COL1A2+ SMCs	ADAMTSL3
0	4.64924	0.101	0.011	0	LUCAT1+ Neu	CYP4F3
0	4.64886	0.386	0.009	0	FCN3+ Endothelial	GALNT18
0	4.64818	0.301	0.007	0	HPGD+ Mast	KCNH2
0	4.6463	0.101	0.004	0	POSTN+ Fib	PLPPR4
0	4.64626	0.239	0.005	0	TTR+ Endocrine	DUSP26
0	4.64601	0.133	0.003	0	BNC1+ SECs	TFAP2C
0	4.64504	0.192	0.01	0	LRP4+ SECs	LGALS9B
0	4.64501	0.938	0.092	0	CD8+ FGFBP2+ Temra	NKG7
0	4.64499	0.329	0.006	0	SPP1+ Macro	FABP3
0	4.64468	0.716	0.023	0	FCN3+ Endothelial	IL3RA
0	4.64244	0.244	0.006	0	POSTN+ Fib	SEMA3A
0	4.6424	0.613	0.035	0	FAP+ Fib	FBN1
0	4.6418	0.223	0.003	0	PLK1+ Macro	E2F2
0	4.6415	0.338	0.028	0	TFF+ Fib	CYGB
0	4.64112	0.476	0.014	0	C3+ Macro	CLEC10A
0	4.64109	0.138	0.005	0	FAP+ Fib	C1QTNF7
0	4.64106	0.18	0.005	0	POSTN+ Fib	COL23A1
0	4.64101	0.519	0.034	0	LRP4+ SECs	LIPH
0	4.63922	0.474	0.019	0	FAP+ Fib	GUCY1A1
0	4.63912	0.288	0.017	0	ANKRD36C+ Mast	RGS13
0	4.63905	0.584	0.06	0	TFF+ Fib	C1R
0	4.63868	0.798	0.044	0	MYH11+ Fib	AEBP1
0	4.63714	0.294	0.004	0	COL1A2+ SMCs	CARMN
0	4.63694	1	0.32	0	SPP1+ Macro	CTSB
0	4.6368	0.675	0.028	0	POSTN+ Fib	MRC2
0	4.63434	0.736	0.026	0	FCN3+ Endothelial	SYNPO
0	4.63409	0.854	0.031	0	ADGRG6+ Endothelial	ECSCR
0	4.63347	0.381	0.009	0	FCN3+ Endothelial	DCHS1
2.26183e-60	4.63343	0.103	0.017	1.3405e-55	TFF+ Fib	GLT8D2
0	4.63318	0.289	0.007	0	TTR+ Endocrine	CDHR3
0	4.63295	0.767	0.032	0	COL1A2+ SMCs	TGFB1I1
0	4.63292	0.147	0.009	0	FRG1+ Mast	CATSPER1
0	4.63259	0.139	0.005	0	FCN1+ Mono	CD300LB
0	4.63141	0.332	0.011	0	POSTN+ Fib	COLEC12
0	4.63135	0.12	0.01	0	ALPL+ Neu	CATIP
0	4.63025	0.478	0.011	0	FCN3+ Endothelial	JAG2
0	4.62975	0.118	0.004	0	POSTN+ Fib	MFAP2
0	4.62748	0.147	0.004	0	POSTN+ Fib	FZD10-AS1
0	4.62656	0.133	0.006	0	BNC1+ SECs	CYSRT1
0	4.62648	0.263	0.039	0	LUCAT1+ Neu	SMIM25
0	4.62604	0.338	0.008	0	TTR+ Endocrine	WNT4
0	4.62579	0.821	0.025	0	SPP1+ Macro	FPR3
1.5267e-229	4.62447	0.596	0.033	9.0484e-225	MYH11+ Fib	KANK2
5.8361e-109	4.62418	0.113	0.012	3.4588e-104	TFF+ Fib	NSG1
0	4.62416	0.115	0.002	0	TTR+ Endocrine	UNC79
0	4.62408	0.243	0.008	0	BNC1+ SECs	HSPA4L
0	4.62333	0.722	0.075	0	CLU+ SMCs	MYL9
0	4.62322	0.494	0.02	0	FAP+ Fib	PLAC9
0	4.62285	0.143	0.009	0	LRP4+ SECs	RGL3
0	4.62272	0.12	0.002	0	COL1A2+ SMCs	CABP1
0	4.62014	0.837	0.038	0	MYH11+ Fib	IGFBP5
0	4.61989	0.224	0.007	0	MUC6+ GMCs	HABP2
0	4.61989	0.519	0.03	0	SPP1+ Macro	MMP9
0	4.61966	0.349	0.023	0	RERGL+ SMCs	FILIP1
0	4.61962	0.474	0.021	0	FAP+ Fib	BMP4
0	4.61914	0.562	0.016	0	FCN3+ Endothelial	SEMA3F
0	4.61672	0.262	0.011	0	TTR+ Endocrine	RTN1
0	4.61657	0.187	0.006	0	FAP+ Fib	AL078639.1
0	4.61657	0.918	0.038	0	PLK1+ Macro	MKI67
0	4.61528	0.385	0.016	0	CD4+ TNFRSF9+ Treg	LAIR2
0	4.61327	0.736	0.02	0	PLK1+ Macro	CDK1
0	4.61283	0.205	0.011	0	RERGL+ SMCs	PTGIR
0	4.61228	0.806	0.035	0	ADGRG6+ Endothelial	SLCO2A1
0	4.61209	0.133	0.007	0	TCL1A+ Bn	LINC01857
1.54427e-95	4.61117	0.163	0.006	9.15227e-91	MYH11+ Fib	SNCAIP
1.25e-209	4.61106	0.452	0.02	7.4081e-205	MYH11+ Fib	FOXF1
0	4.61052	0.454	0.019	0	FAP+ Fib	PRKAR2B
0	4.61038	0.188	0.011	0	RERGL+ SMCs	PGM5
0	4.60974	0.179	0.003	0	FCN3+ Endothelial	TBXA2R
0	4.60948	0.138	0.006	0	CD8+ FGFBP2+ Temra	FCRL6
0	4.60892	0.894	0.054	0	COL1A2+ SMCs	MCAM
0	4.60887	0.537	0.022	0	POSTN+ Fib	IGFBP6
0	4.60804	0.159	0.007	0	FAP+ Fib	IL34
0	4.60623	0.883	0.049	0	FCN3+ Endothelial	VWA1
0	4.60538	0.165	0.017	0	ERBB2+ Tumor cells	SMARCE1
0	4.60518	0.332	0.009	0	POSTN+ Fib	COCH
6.99135e-95	4.60466	0.183	0.007	4.14349e-90	MYH11+ Fib	SEMA3A
0	4.60418	0.308	0.007	0	RERGL+ SMCs	FABP4
1.0875e-266	4.60403	0.224	0.021	6.4453e-262	CLU+ SMCs	COL14A1
0	4.60324	0.624	0.192	0	ERBB2+ Tumor cells	MIEN1
0	4.60309	0.77	0.131	0	BNC1+ SECs	FABP5
0	4.60298	0.145	0.003	0	COL1A2+ SMCs	AC114284.1
0	4.60195	0.433	0.031	0	LRP4+ SECs	TRIM31
0	4.59998	0.222	0.028	0	LUCAT1+ Neu	TNFAIP6
2.7114e-298	4.59989	0.112	0.008	1.6069e-293	BCAR41+ Epi	PALM3
0	4.5979	0.509	0.039	0	RERGL+ SMCs	BCAM
0	4.59766	0.548	0.038	0	RERGL+ SMCs	FHL1
0	4.59694	0.149	0.004	0	POSTN+ Fib	MEIS3
0	4.59585	0.339	0.007	0	COL1A2+ SMCs	MAP2
0	4.59499	0.146	0.004	0	FAP+ Fib	NTM
0	4.59412	0.162	0.006	0	HPGD+ Mast	TAL1
0	4.59374	0.101	0.006	0	MUC2+ Tumor cells	ENPP1
0	4.59277	0.302	0.019	0	FRG1+ Mast	WASH6P
4.7605e-99	4.59226	0.269	0.015	2.82133e-94	MYH11+ Fib	PTCH1
0	4.59073	0.372	0.014	0	FAP+ Fib	TMEM158
0	4.59033	0.254	0.005	0	FCN3+ Endothelial	CASC15
0	4.5896	0.743	0.032	0	FCN3+ Endothelial	HEG1
0	4.58892	0.587	0.018	0	COL1A2+ SMCs	PLAC9
0	4.5864	0.37	0.008	0	COL1A2+ SMCs	PDE1A
0	4.58633	0.854	0.067	0	CD163L1+ Macro	DAB2
0	4.58488	0.172	0.004	0	BNC1+ SECs	HES2
3.1293e-216	4.58449	0.226	0.014	1.8546e-211	TTR+ Endocrine	CP
0	4.58386	0.479	0.009	0	TTR+ Endocrine	KIF5C
0	4.58271	0.993	0.105	0	FCN3+ Endothelial	PECAM1
0	4.58179	0.528	0.012	0	COL1A2+ SMCs	PCDH18
0	4.58041	0.727	0.06	0	RERGL+ SMCs	GPX3
7.5532e-276	4.58038	0.147	0.014	4.4765e-271	BCAR41+ Epi	ANKRD65
0	4.58023	0.168	0.007	0	POSTN+ Fib	FST
0	4.5801	0.823	0.069	0	LRP4+ SECs	CYP3A5
0	4.57921	0.385	0.012	0	POSTN+ Fib	PIEZO2
0	4.57875	0.762	0.041	0	CD163L1+ Macro	ADAP2
0	4.57867	0.114	0.005	0	FAP+ Fib	EPHA3
0	4.57837	0.344	0.022	0	FCER1A+ DC	PKIB
0	4.57823	0.846	0.035	0	POSTN+ Fib	FHL1
0	4.57777	0.215	0.03	0	LUCAT1+ Neu	LRRK2
0	4.57756	0.687	0.032	0	COL1A2+ SMCs	CSRP2
0	4.57707	0.409	0.052	0	ALPL+ Neu	LRG1
2.98112e-53	4.57701	0.135	0.007	1.76679e-48	MYH11+ Fib	KCNJ8
0	4.57644	0.469	0.024	0	FAP+ Fib	MXRA5
0	4.57625	0.772	0.039	0	FCN3+ Endothelial	FAM198B
0	4.57561	0.164	0.005	0	COL1A2+ SMCs	HSD11B1
0	4.57541	0.204	0.012	0	MUC2+ Tumor cells	STX1A
0	4.57521	0.108	0.006	0	LRP4+ SECs	VLDLR
0	4.57355	0.604	0.017	0	FCN3+ Endothelial	DPYSL3
0	4.57345	0.107	0.003	0	CD163L1+ Macro	TIFAB
0	4.57331	0.523	0.052	0	TFF+ Fib	MMP2
0	4.57323	0.465	0.019	0	RERGL+ SMCs	COL14A1
0	4.57263	0.148	0.005	0	FAP+ Fib	DENND2A
0	4.57134	0.224	0.005	0	FCN3+ Endothelial	DNM3OS
0	4.57126	0.161	0.003	0	TTR+ Endocrine	FFAR3
0	4.57121	0.186	0.008	0	FAP+ Fib	RUNX1T1
0	4.56968	0.998	0.134	0	COL1A2+ SMCs	SPARC
0	4.56891	0.138	0.004	0	POSTN+ Fib	GXYLT2
0	4.56823	0.104	0.005	0	LRP4+ SECs	LINC01559
3.9949e-225	4.56803	0.519	0.025	2.3676e-220	MYH11+ Fib	NDN
0	4.56763	0.174	0.006	0	SPP1+ Macro	LPL
0	4.56732	0.506	0.015	0	FCN3+ Endothelial	ANGPTL2
0	4.56649	0.125	0.002	0	FCN3+ Endothelial	KCNQ3
0	4.56633	0.964	0.069	0	COL1A2+ SMCs	MYL9
0	4.56626	0.191	0.005	0	POSTN+ Fib	PCSK6
0	4.56624	0.895	0.036	0	ADGRG6+ Endothelial	CLEC14A
0	4.56599	0.304	0.008	0	HPGD+ Mast	AC106739.1
1.03384e-69	4.56596	0.154	0.007	6.12713e-65	MYH11+ Fib	ABCC9
0	4.5644	0.139	0.004	0	CD163L1+ Macro	CHST13
5.2806e-116	4.56407	0.156	0.009	3.1296e-111	GAST+ Endocrine	PROX1
0	4.56248	0.89	0.052	0	CD163L1+ Macro	MPEG1
0	4.56231	0.317	0.05	0	LUCAT1+ Neu	ITGAX
0	4.56191	0.221	0.009	0	BNC1+ SECs	RHOV
0	4.56176	0.696	0.057	0	FAP+ Fib	CCL2
0	4.5608	0.901	0.201	0	LUCAT1+ Neu	NAMPT
0	4.55991	0.345	0.008	0	FCN3+ Endothelial	MEOX1
0	4.55965	0.736	0.043	0	POSTN+ Fib	PTGS1
0	4.55962	0.595	0.016	0	PLK1+ Macro	RAD51AP1
0	4.55915	0.447	0.02	0	CXCL5+ Macro	GPR84
0	4.55873	0.734	0.038	0	FCN3+ Endothelial	INSR
0	4.55786	0.167	0.007	0	MUC2+ Tumor cells	CADPS
0	4.55671	0.211	0.004	0	SPP1+ Macro	GAPLINC
1.82715e-75	4.55635	0.173	0.008	1.08288e-70	MYH11+ Fib	RERG
0	4.55595	0.225	0.017	0	LRP4+ SECs	ALS2CL
6.3672e-163	4.55588	0.298	0.011	3.7736e-158	MYH11+ Fib	CLMP
0	4.55554	0.69	0.021	0	COL1A2+ SMCs	PCOLCE
0	4.55436	0.232	0.005	0	FCN3+ Endothelial	KIF26A
2.4003e-131	4.55417	0.3	0.174	1.4226e-126	IGHA+ PC	IGHM
1.0029e-188	4.55348	0.2	0.022	5.9438e-184	TFF+ Fib	MXRA8
0	4.55348	0.216	0.004	0	PLK1+ Macro	PIMREG
2.97717e-88	4.55334	0.202	0.01	1.76445e-83	MYH11+ Fib	PDZRN3
9.6716e-274	4.55309	0.119	0.006	5.732e-269	RERGL+ SMCs	ACAN
3.5183e-130	4.55193	0.118	0.011	2.0852e-125	TFF+ Fib	ALDH1A3
0	4.55151	0.117	0.004	0	ADGRG6+ Endothelial	BAALC
9.8232e-173	4.55143	0.2	0.024	5.8218e-168	TFF+ Fib	PDPN
0	4.55101	0.22	0.014	0	LRP4+ SECs	PRSS12
5.6443e-268	4.55	0.692	0.038	3.3452e-263	MYH11+ Fib	EDIL3
0	4.54956	0.259	0.009	0	ADGRG6+ Endothelial	NPR1
0	4.5488	0.141	0.003	0	PLK1+ Macro	CD1B
0	4.54842	0.383	0.018	0	ANKRD36C+ Mast	HDC
0	4.54812	0.78	0.03	0	ADGRG6+ Endothelial	CYYR1
0	4.54807	0.125	0.006	0	LRP4+ SECs	AC025580.2
0	4.54731	0.594	0.022	0	CD163L1+ Macro	ADAMDEC1
0	4.54724	0.177	0.003	0	COL1A2+ SMCs	CNTNAP1
0	4.54669	0.143	0.004	0	FAP+ Fib	MAPK10
0	4.54611	0.463	0.016	0	CD163L1+ Macro	IGF1
0	4.546	0.24	0.009	0	ADGRG6+ Endothelial	RASSF9
1.2026e-192	4.54422	0.506	0.023	7.1273e-188	KIR2DL4+ NK	TRDC
0	4.54292	0.837	0.043	0	FCN3+ Endothelial	HYAL2
0	4.54233	0.172	0.004	0	COL1A2+ SMCs	TWIST1
0	4.54135	0.787	0.038	0	POSTN+ Fib	LOXL2
0	4.54044	0.417	0.027	0	RERGL+ SMCs	ACKR3
0	4.53961	0.27	0.011	0	RERGL+ SMCs	DMPK
[truncated: 57,488 more rows]

[truncated: 3 more sheets: Table S11, Table S12, Table S13]
